# Supplementary material for: A Nascent Peptide Signal Responsive to Endogenous Levels of Polyamines Acts to Stimulate Regulatory Frameshifting on Antizyme mRNA
Source: J Biol Chem. 2015 May 21;290(29):17863–78. doi: 10.1074/jbc.M115.647065 (PMC4505036; doi:10.1074/jbc.M115.647065)
Supplement: Supplemental Data [file supp_M115.647065_jbc.M115.647065-2.txt]

>Phanerochaete_chrysosporium 
AUGUCCAAUUUUACCAUGUUACAUCAAUCCAAACAGUCGUCUACUAUUUGCCCCACCAACGGUCGUCAAACCGUUGGAGAUGGGGCUUUCUCUACCGACAUGACUCCUACCGUGCUUGCCGUCUGCCGCGUUCAGGGCGCCGACUCGAUGUACUAUUACUCUACUACGUUCUCGGGCGGGCCUGGGUGGCGCUUUUGA

>Paxillus_involutus  
AUGUCGAAUUCAUCCAUCUCCAAUUUUAUGCAACAGCAAUUUACUCUUUGCCCCACCAACGGCCGUCAAGCCGUUGGAGAUGGGGCUUUCACUUGCGACAACACUCCAAAUGUACUUGCCGUAUGCCACUUGCAGGGCGCUGACGACAUGUACUAUUAUUCUACUACGUUCUCUGGCGGACCUGGAUGGCGUUUUUGA

>Coprinopsis_cinerea 
AUGUCGCUGUCCACAAUGUCGAAUUUUCUAAAUCCCACAUCUAGUCUUUGCCCCACCAACGGUCGUCAAGCCGUUGGGGAUGGGGCUGUUUCCUUUGACAACGGGUCGGAUGUGCUAGCGGUUUGCCAUCUUCAGGGCAUGGACGAUAUGUACUACUACUCUACUACGUUCUCGGGAGGGCCUGGGUGGCGUUUUUGA

>Agaricus bisporus 
AUGUCGUUACGUACCAUGUCGAAUUUUACGAAUCAGCAAUCUACUCUUCGCCCCGCCAACGCUCGUCAAAGCGUUGGAGAUGGGGCUUCUUCUUUCGACACUGCCGUUCCUGACGUGCUCGCUGUUUGCCACUUACAGGGCAACGACGACAUGUAUUACUAUUCAACUACGUUCUCUGGAGGGCCUGGGUGGCGCUUUUGA

>'Pinus_taeda'  
AUGUCGAAUUUAACAACCACCAAUUCUCCCAAUCAUCCAUCUAGUAUUUGCCCCGCCAACGGUCGUCAAACCGUUGGAGAUGGGGCAUAUCCUAUUGACACCACUAUGAGAAUUGUAGCGGUAUGUCAUCGACAUGGCCACGACGACCUCUACUAUUAUUCUACCACCUUCUCUGGCGGACCCGAGUGGCGGUUUUGA

>Antrodia_cinnamomea  
AUGUCGAAUAUCAAUAUGAUAAAUUGUUCAAAACAGCAAUCUAGUAUUUGCCCCACCAACGGUCGUCAAACCGUUGGAGAUGGGGCUUUCUACACCGACAUGACUCCUAGUGUGCUUGCAGUGUGCCACAUGCAGGGCAACAGCUCGAUGUACUAUUACUCUACUACGUUCUCUGGGGGGCCCGGGUGGCGGUUUUGA

>Lentinula edodes  
AUGUCGUUGAAAAACAAUUCGAAUUUAUCCAAUCAAAGAUUUAGUCUUUGCCCCACCAACGGCCGUCAAACCGUUGGAGAUGGGGCUGUAACUCUCGACACUCCUAGUGUGCUUGCUGUGUGCCAGAUGCAGGGCACUGAUGACAUGUACUACUAUUCUACUACGUUCUCUGGCGGGCCCGGGUGGCGCUUUUGA

>Gloeophyllum_trabeum  
AUGUCGAAUUUUAUUAUGACAAAUUGUACCAAACUGCAAUCUAGUCUUUGCCCCACCAACGGUCGUCAAGCCGUUGGGGAUGGGGCUCUCUCUUUUGACGCUGCGCCUAGUGUUCUCGCUGUCUGCCACAUGCAGGGCAACGAUGAUCUCUACUAUUACUCCACUACGUUCUCUGGCGGACCCGGGUGGCGUUUUUGA

>Trametes_versicolor  
AUGUCGAAUAUGAAUUUUACCAAUAUGUCGAAACCGCAAUCUAGUAUUCGCCCCGCCAACGGUCGUCAAACCGUUGGAGAUGGGGCCUUCAUAACCGACAUGACUCCUAGUGUGAUUGCAGUCUGCCACAUGGAGGGCACGGACUCCAUGUACUACUACUCUACUACGUUCUCAGGGGGACCGGGGUGGCGGUUUUGA

>Postia_placenta 
AUGUCGAUGACCAAUAUGAUAAAUCAUUCGAAUCAGGAAUCUAGUAUUUGCCCCGCCAACGGCCGUCAAACCGUUGGAGAUGGGGCUUUCUACACCGACAUGACUCCUAGCGUGCUUGCAGUGUGCCACAUGCAAGGCAACAACUCGCGGUACUAUUACUCUACCACGUUCUCUGGCGGGCCCGGGUGGCGGUUUUGA

>Heterobasidion_annosum 
AUGUCGAAUUCAAUCAUGAUGAAUAUUUCAAAACCGAUAUCUAGUCCUUGCCCCGCCAACGGCCGUCAAACCGUUGGGGAUGGGGCUUUCUCUACCGACGCUACUCCUAGUGUGCUUGCUGUUUGCCACGUACAGGGCAAUGACAACAUGUACUACUACUCUACUACGUUCUCUGGCGGGCCUGGGUGGCGGUUUUGA

>Schizophyllum_commune 
AUGUCGCUGAAAACAAUGUCGAAUUUAUCGAAUUAUCAAUCUAGUCUUUGCCCCACCAACGGUCGCCAGAUCGUUGGAGAUGGGGCUUCACUUCCUUUCGGCGCAGAUCCAAGUGUGCUAGCCGUCUGCCACAUGCAGGGCAGCGACGACAUGUACUACUACUCUACUACCUUCUCUGGCGGGCCGGGGUGGCGUUUUUGA

>Fomitopsis_palustris  
AUGUCGAAUUCGAAUAUGUUGAAUUCUACAAAACAACAAUCUAGUAUUCGCCCCACCAACGGUCGUCAAACCGUUGGAGAUGGGGCUCUCUACACCGACAUGACUCCUAGCGUGCUUGCAGUGUGCCGGAUGCCCGGCAACAACAUGUACUACUACUCUACUACGUUCUCUGGCGGGCCCGGGUGGCGGUUUUGA

>Laccaria bicolor 
AUGUCGUUAUCAAUUAUGUCCAAUUUUACAAAACAGAAAUCUAGUCUUUGCCCCACCAACGGUCGUCAAACCGUUGGGGAUGGGGCUGCUACUUUCGACAACGAGCCUAGUGUGCUUGCGGUGUGCCAUCUCCAAGGCACAGAGAACAAGUACUAUUAUUCCACUACUUUCUCUGGAGGGCCCGAGUGGUGCUUUUGA

>Serpula_lacrymans  
AUGUCAAAUUCCAAUAUGUCAAAUAUAAUGAAACAGACAUUUAGUCUUUGCCCCGCCAACGGUCGUCAAACCGUUGGAGAUGGGGCAUUCUCUUCCGACAUGACUCCCAGUGUACUUGCUGUGUGCCACAUGCAGGGCACCGACGACAUGUACUAUUACUCUACUACGUUCUCUGGCGGACCCGGAUGGCGGUUUUGA

>Pleurotus_ostreatus 
AUGUCGUUGAAUUUAAAUUCAAAAAAUAUAAAUCUGAAAUCUAGUCUUUGCCCCACCAACGGUUGUCAAGCCGUUGGGGAUGGGGCUAAGCUCUCUGACAACGAAGCCAGCGUGUUAGCUGUUUGCCAAAUCCAAGGCCGCAGCGACAUGUACUAUUACUCCACUACCUUCUCUGGGGGGCCCGGGUGGUGCUUUUGA

>Phanerochaete_carnosa 
AUGUCGAAUUUUACCAUGAUAAAUCAAUCCAAACCGUCGUCUAGUAUUCGCCCCACCAACGGUCGUCAGACCGUUGGAGAUGGGGCUUUCUCUACCGACAUGAUCCCUAGCGUGCUUGCUGUCUGCCGCAUUCAAGGCGGCGACUCGAUGUACUACUAUUCCACCGCGUUCUCUGGCGGGCCUGGGUGGCGCUUUUGA

>Piriformospora_indica  
AUGUCGAAACCCAAUUUCAUGUCAAUGCAACCAUCUAGUCUCAGCCCCGCCAACGGUCACAGGCAGACCGUUGGAGAUGGGGCCUCUGCUUUCGCCACCGCCAGCGACGCUAUUGCCGUCAACAAUAACCAAAGUAUGGGCUCUAAUGUCCACUACUAUUCUACUACCUUCUCUGGCGGUCCAGGGUGGCGUUUUUGA

>Fibroporia_radiculosa
AUGUCGAUUACCAAUAUGAUAAAUUGUUCAAAACAGCAAUCUAGUAUUUGCCCCGCCAACGGUCGUCAAACCGUUGGAGAUGGGGCUUUCUACACCGACAUGACUCCUAGCGUGCUUGCUGUGUGCCGUAUGCAAGGCAACGAAUCUAUGUACUAUUAUUCUACUACGUUCUCUGGAGGGCCUGGGUGGCGGUUUUGA

>Ceriporiopsis_subvermispora 
AUGUCGAAUUCAACUAUGAUAAAUUGUUCGAAUCAGCAAUCUAGUAUUUGCCCCACCAACGGCCGUCGAACCGUUGGUAAUGGGGCUUUCUCCACCGACAUGACUCCUAGCGUGAUUGCUGUUGCCCACAUGGAGGGCAACAACAUGUACUACUAUUCCACUACGUUCUCUGGCGGGCCCGGGUGGCGGUUUUGA

>Punctularia_strigosozonata  
AUGUCGAAUUUCUCGAUGUUAAAUUCCAACAAACCGAUAUCUAGUCUUUGCCCCACCAACGGCCGUCACGCCGUUGGGGAUGGGGCUUUCCUCGCUGACAGUGUCCUUGCCGUCUGCCACCUCCAGGGCGAAGACGAUAUCUACUACUACUCCACUACCUUCUCUGGCGGGCCCGGGUGGCGUUUUUGA

>Auricularia_a_judae  
AUGUCGUUCAAUUCCAUGUCGAAUAUAUCCAAACCAAUCUCUAGUCUCGGCCCCACCAACGGUCGCUGCACCGUUGGGGAUGGGGCCUUCUCUCACGACGCGGAUCCAAGUGUGCUGGCUGUAUGCCGCGCCCAGGGCUUUGAGAAUCUCUACUACUACUCGACCACGUUCUCUGGCGGAGCCCAGUGGCAUUUUUGA

>Stereum_hirsutum 
AUGUCGAAUUCAAAUAUGUCGAAUUUAACGAAAAUGAAAUCUAGUCCUUGCCCCGCCAACGGUCGUCAAACCGUUGGGGAUGGGGCUUUCUACACCGACGCUACUCCUGAUGUACUCGCCGUGUGCCACAUGCAAGGCACCGGCGACAUGUACUACUACUCUACUACCUUCUCUGGCGGGCCCGGGUGGCGCUUUUGA

>Coniophora_puteana  
AUGUCAAAUUUAACCAAACAGCAAUUUAGUAUUUGCCCCACCAACGGCCGUCAAACCGUUGGGGAUGGGGCUUUCUACACCGACAUGACUCCCAGUGUGCUUGCUGUGUGCCGCGUCCAGGGCACCAGCGACAUGUACUACUACUCUACCACGUUCUCGGGCGGACCAGGGUGGCGCUUUUGA

>Wolfiporia_cocos  
AUGUCGAAUAUCAAUAUGAUAAAUUCAUUGAAACAGCAAUCUAGUAUUCGCCCCACCAACGGUCGUCAAACCGUUGGGGAUGGGGCUUUCUACACCGACAUGACUCCUAGCGUGCUUGCAGUGUGCCACAUGCAGGGCAACAACUCCAUGUACUACUACUCUACCGCGUUCUCUGGCGGGCCCGGGUGGCGGUUUUGA

>Fomitopsis_pinicola 
AUGUCGAAUUCGAAUAUGUUGAAUUCUACAAAACAACAAUCUAGUAUUCGCCCCACCAACGGUCGUCAAACCGUUGGAGAUGGGGCUCUCUACACCGACAUGACUCCUAGCGUGCUUGCAGUGUGCCGGAUGCCCGGCAACAACAUGUACUAUUACUCUACUGCGUUCUCUGGCGGGCCCGGGUGGCGGUUUUGA

>Fomitiporia_mediterranea
AUGUCGAAUUUAAUUUCGAAUUAUUCAAAUCAACAACAAUUUAGUAUUAGCCCCGCCAACGGCCGUCAAACCGUUGGAGAUGGGGCUUUCUCUGUUGACGCUGUGACUCCUGACGUUCUUGCCGUCUGCCAAGUACAGGGUUCCAACGACAUAUACUACUACAGCACUACGUUCUCUGGCGGUAGCAUGUGGCGUUUUUGA

>Ganoderma_lucidum  
AUGUCGGACUUGAAUUUUACCAAUAUGUCGAAUCAACAAUCUAGUAUUGGCCCCACCAACGGUCGUCAAGCCGUUGGGGAUGGGGCUUUCACCACCGACAUGACUCCUAGUGUGAUUGCAGUCUGCCACAUGGAGGGCACGAACUCCAUGUACUACUACUCCACCACGUUCUCUGGUGGGCCUGGGUGGCGGUUUUGA

>Dacryopinax_sp 
AUGUCAAUCAGUACCAAUAUAUCGCCCAACAAACACUUUAGUAUACGCCCCACCGACGCUCUUCGCACCAGCGUCGGAGAUGGGGCAAUGAAGAUAACUAGCGCUAUGCCUGGUGCACUUGCUGUGGCAAACCUCGAGGACGCACCGGGCAAUAUCUACUAUUACUCUACUACCUUCAGCGGGGGUCCAGGGUGGCGUUUUUGA

>Dichomitus_squalens
AUGUCGAAUUCGAAUUUUACCAAUAUGUCGAAACAACAAUAUAGUAUUUGCCCCACCAACGGUCGUCAAACCGUUGGAGAUGGGGCUUUCACAACCGACAUGACUCCUAGCGUGAUUGCAGUCUGCCACAUGGAGGGCACAAACUCCAUGUACUACUACUCUACUACGUUCUCUGGAGGGCCCGGGUGGCGGUUUUGA

>Armillaria_ostoyae
AUGUCGUUGAAUUCUAUGUCGAAUUUUGGCAAACGGAAAUCUAGUCUUUGCCCCACCAACGGUCGUCAAACCGUUGGAGAUGGGGCAUCUUUCUCUCUCGACACCGAUCCCAGUGUGCUUGCCGUCUGCCAAAUGCAGGGCACCGACGAUUUGUAUUACUACUCUACUACCUUCUCUGGCGGACCCGGGUGGCGCUUUUGA

>Agrocybe aegerita
AUGUUGUUAUCAAAAAUGUCGAAUAUAUCGAAUCAGAAAUCUAGUCUUUGCCCCACCAACGGUCGUCAAACCGUUGGGGAUGGGGCUUUCACUUUCGACGCCGAGCCUAGUGUGCUUGCUGUGUGCCACCUUCAGGGCACCGACGACAUGUACUACUAUUCCACUACGUUCUCUGGAGGGCCCGGGUGGCGCUUUUGA

>Leucoagaricus_gongylophorus 
AUGUCGUUAAAUACUAUGUCGAAUUUUACAAAUCAACGAUCUAGUCUUCGCCCCACCAACGCUCGUCAAAGCGUUGGAGAUGGGGCUGAUUCCUUCGACACCCCUGUGCCUAGUGUACUCGCCGUCUGCCACUUGGAGGGCAACGAUGACAUGUACUAUUAUUCUACUACGUUCUCUGGGGGACCAGGGUGGCGCUUUUGA

>Volvariella_volvacea 
AUGUCAAUGGCAGUCAUGUCGAAUUUUACCAAACCCAAAUCUAGUCUUUGCCCCACCAACGGUCGUCGAGCCGUUGGAGAUGGGGCUGCCUUCUGCGACACCACUGAGCCAAGCGUUCUUGCCGUCUGCCACAUGCAGGGCAACGAUGACUUGUACUACUAUUCCACUACCUUCUCUGGCGGGCCCAGGUGGCGCUUUUGA

>Moniliophthora perniciosa
AUGUCGCUGAAAAAUAUGUCCAAUUUACCCAAUUCAAAAUCUAGUCUUUGCCCCACCAACGGUCGUCGAACCGUUGGAGAUGGGGCAGCCUCCUUCGACAUUCCUAGCAGCAGUGUGAUUGCGGUGUGCCAGAUCGAGGGCAGCGAGGACAAUAUGUACUACUACUCUACUACGUUCUCCGGGGGGCCCAUGUGGCGCUUUUGA
