# Supplementary material for: A Nascent Peptide Signal Responsive to Endogenous Levels of Polyamines Acts to Stimulate Regulatory Frameshifting on Antizyme mRNA
Source: J Biol Chem. 2015 May 21;290(29):17863–78. doi: 10.1074/jbc.M115.647065 (PMC4505036; doi:10.1074/jbc.M115.647065)
Supplement: Supplemental Data [file supp_M115.647065_jbc.M115.647065-3.txt]

>Puccinia_graminis
GACGUUGGUAUGGAAGAAAUGCCUCCCGAUGAUUACUCUGAGGGAGGUCGCGACCGACAUGUGAGAGAUGUCACCGCGCCCAACUUUCCUAAUCCUUCUUCCGGUCCCGUUUUUGUCAAGUUUCCAAGUUCAACUACCGUUUCGCCCAUCACCCCCUCCUCUAGUCCGACUGGUAUCGAUUGUCACUCGCUUGCUCCUACUCCCCCCUCCACCCAAAAUAGCUUAGAUUUCAAGACUCGUCGUCCUUCGGUCCACAACGCUCGUCCCAAUCCGACCCCCUUAUUGACCCCUUGUUCGAGCUCCGAUAGUCUUUCUCUUUCCUCCAAUGGCUUCAACAACACCCGUCACAGUACCCCUGCUAUCCUGACCAAGAUCUUCCCUAAUGGGAUCCCAGAUGUCGAAGCCGUUCACGACAUCUCCACCCAACUCCCUAAUGCGCUCAAGGGGGCCAUCGUCGACCGAGACUCGGGGAUCCGCUCGCUCUAUAUCCUCGGACUCACCUCCUCUGUUACUAUCGACCGUCAGGUUCGGGAUAUCGUCGUCCGUGUCUUGGAUCUCGCCGACGAGGAAAUCGAGGCCGACCAGGUCUUCUUCGCCCUCGAGAAAGAUCACCCCAUGUUUAGAGAACUCUUGCAAGGUCUCCUCUAUGUCGGUGGCAAUGUCGUCAAGAACGCUCAACAUCAGCCUGUUAAUAAGCACUUGGUCUUGGUCGGAAUCGAGAUCUAA

>Puccinia_triticina
GACGUUGGUGUGGAAGAAAUGCCUCCCGAUGAUUACUCUAAGGGAGGUCGCGACCGACAUGUGAGAGAUGUCACCGCGCCCAACUUUUCCAAUCCUUCUUCCAGUCCCGUCUUUGUCAAGUUUCCCACUGCUACCACCGUUUCGCCCAUCACCCCGUCCUCUAGUCCGACUGGUAUCGAUCGUCACUCGCUUGCUGUUUCUGCCCAAAAUAACCGCUACACCAACCCGCCCGCGCUGUCCAGCUUAGAUUUCAAGGCCCCCCAUCCCGUGUACUCUGGCCGUCCCAACCCGACCCCCCUGUUGACCCCCUGCUCGAGCUUCGACAGUCUGUCCCUCAACUCGGCUCUCAGCACCCGUCACAGCACCCCUGCCAUCCUCACCACCAUCUUCCCCGAAGGGAUCCCCGAUGUCCAAGCCAUCCACGACAUCUCCACCCAGCUCCCCAACGCUCUCAAAGGGGCCAUCGUCGACCGCCCCUCCGGAGUCCGCUCGCUCUACAUCCAAGGCCUCCCCUCCUCCGUCUCCUUUGACCACCCAGUCCGCGACAUCGUCGUCCGUGUCCUCGACCUUGCCGACGAAGAAGUCGAGGCCGACCAGGUCCUCUUCGCCCUCGAGAAGGACCACGAAUCGUUCAGGGAACUCCUCCAAGGCUUGCUCUAUGUCGGCGGCGUCGUCGUCAAGAACACCCAACACCAGCCCGUUAACAGUCGCUUCAUCUUGGUCGGAAUCGAGGUCUAA

>Phakopsora_pachyrhizi
GACGUUGGGUCUGAGAAAAUGCCUCCCGAUGACUUUCCGGGAGGUCGCGACCGACAUGUGAGAGAUGUCAACGCGCCAUUUUUUCAGAAUGCUUCUAGUACCGUUUUUGUCAACUUUCCUUCCCCUUCAUCCCCUCUUACCCCUGAUUCUACUCCACCUACCAGUCAUUCGCUAGUCAAGUCUGUCGCGGAACUUUCAUCCCUGAGUGGUAACCCGGAGAAUAUCUGGGCCUUUGCCUCACCCCCGACCUAUCCAUCCGAACCCAGUUUCAAGCUCUUGUUGACCCCUCGCUCCAGCUCAGACAGCUUACGUUUUUCCACUCAGCUCAAACUCAACGAUACCUCCAGCGCUCUUGCCUCUGUUUUUCCUGCUGGCCUCAAGGAUGUUGAAGAGACUCACAAAGUCCCCACUGCUCAACUUCCGAUGGGGUUGAAAGGAGUCAUUGCGGACCGCAGCUCUGGUAUUCGUUCUGCCUACAUCUUUGGCCUCACCCAAGGCUUGACAUCUACCGAACAUGUUAAAGAUCUAGUCGUUCGAGUUUUGGACUUUGCCGAUGAGGAGGCUGAGGCUGACGAUGUUGUCUUUGUACUUGAGAAAAAACAAGCCGGACUCAGAGAACUGCUACAAGGGUUACUGUACGCUGGAGGAACUGUCAUCAAGGAUCAAGACGAAGUGAUCAGUGAUAAGUUGGUCCUGGUUGGGAUUGAGAUCUAA

>Uromyces_appendiculatus
GACGUUGGUGUGAAAGAAAUGCCUCCGGAUGGUCACUCCGACGGAGGUCGCGACCGACAUGUGAGAGAUGUCACCGCGUCAGACUUUCAUUCUUCUGGUCCUGUUUUUGUCAAGUUUCCUACUCCAGUUUCCCCCCUUACACCUUCCUCUAGCCCCGAUGGGAUCAUUUGUCACUCGCUCACCAAAAAAAAUGUGUUGAACCCGACUCCUAGCAUGAAGAUAUGUCAAGACGACAGUUUAGACUCGCAAGCUCAUUCAGUCUAUUCUCCUCGUCCUCGGCUUUUCCCAUUGCUGACUCCUUGCUCAAGCUCAGAUAGUUUACCUCUUUCUUCCACUCANAGUACUCGCCAUGAUACUCCUGCUACUCUUACUACAAUCUUCCCCGACGGGAUCUCAGAUGUGGAGGUCGCUCACGAUAUCUCUACUCAGCUUCCCAGCGGUCUUCAAGGUGUUAUCGUCGACCGACAAUCUGGCUUACGUUCUGUUUAUAUUCUUGGUCUCGGUUCUCUUGUUGCUGACCAA

>Leucosporidium_scotii
AACGCCCGCCAGGAUGAAAUGCCCGCCGACAUGAUCGGGGGUGCGCACGCGUACGUGACAGGUACCAUGCGUUCUAGCAAAUCCCUUCCCUUCCUUCCUACUUCUACCAACUCUACUACAACUUCUUCGAAACUUUCUACCGCCCUCCACACCUUCCUCGGUUCCUCCUCGGUCUCUCCUUCCGCUGGAUCGAGCAUCACCCCUCCUCCCGCCUACCACGCCCUCUACCCUCCCUCCCCUCCCGCCUCGCCCCCGACUCUCGCCUCCUCGGGAGCUUCCAUCCGCUCUACCACUUCUUCCACCCAAUCAACCUACAUUAACCCCCUCCAACAAGCCCUUUCCUCCCCUUCCUCGCCCAUCAAGCCGCUCCUCACUCCCCGCUCUUCGCACGAUGGUCCCUCUCCCACCGCCGCCGAGGAGCAGGCCAACAUCCUCGCUACCAUCUUCCCCUCCUCCUCUCCCCUCCACCAACUCCCCGCUACAAAGGUCGAGUUGACCGAGAUCGUCCCUACCUGGAAGGGAGCCGUCCUCGAGAACCCCGGCAUGGGAACGAGGACGCUUUAUGUCGAGGGAGGGAGCUAUGAGGAUGUGAACUUGAGGGAGAGCGUUUG

>Ustilago_maydis
GACGUCCUCAAAGCAGAAAUGCCUGGAUACAACAACUCGUCCCUGCAGAGUCCAGGUCGAAGUGCACCUGUGAGAGGGGUCGCUUCGCAGCAAGCUUCCACGUCUACUUCUAUCACCCUUUCCUCUUCUGACGCCAACGUCGUUGCCGCUCGUCCCAGUGCGACCACCGCAUCGACGCCUAAUCCAAAUUCAACCUCAAAUGCGCUCGCUCACCAGCAGCAGUCCAAUCUACGCUCCAGCUGGCACCGUCCGUACAGCAGCGGUGUGCCAGCCCCGGCCGUUGCUGUUCCUAUCUUCCGUGCAGCUCAUCCUGCCACCAUCCCGGCGCUCUCGAACAAUGCGCACCGAAAUGUCACCGCUGCACAGCUUCCCGACUCUCCCCCCGAUACCCCGCCACACUCGCCUGGCCUUGCCCCCGUUCGAUUGCCAUCCUUGGGCGAAUUGGGACGUUUACCUCAGUCACAGCGUCCUUCACCUUCAAGGCACUUUGAUGUCCACGAGCGAGCUCCACGCAGCUGGAGCCGCCCUCUACCUGCCCAUGCGCGCGAUGCGGACAUCUCGACCGAUGUCAUCUAUACCGGCCAGACCCCUUGUGACAGCGAGUUGGAAUCCGUUGCCGAAUCCGACUUCUCGGACGACACCUCACAGGCGACCAUCGAUCAGCUCGUUCAAGCAGCGCAGUCGCUCCUCCUUUCUUCGGCACCGGAUCGCACCAAUCCGCAACAUGCGCUCGGACCCGAAUCGGCCAACGUCUCGAGUAUCGCUACGCAGAGGGGCGAGCUCAUGCCUGCCACUCCUGAAAUCAGUCCCGACAACGACGUCCGCCACCAUGCACAAAAGUCUGCCCAUGCAUUUUUGCAUCGCAUCUUUGCAAACGUCCCUGGCGAUCUCUCAGUCGAGGAUGCUGGUGUGGAACUGAUCAGCCCUGGUUGGAGUGGCGCUGUGAUCAAAUCCGGCGCAAUCGCUCCUACUCAGCCAUCCAGCUCGAUCAGCUCUACGAGCAGCAGCGACAGCUCGGCUGACUCGCAGCGUACGCUCUAUGUUAGCAUGCCAUCCGUCGUCGACGCUACCUUGCUGAGAGAACAGGUGCUGGCAGUGCUCGAUGCUGCAAGCGACAAGCUUGGAUGUGACUCGGUCAUGGUCUGUCUCAACAAGGCAAUGCGUGACUUUGCCUCGGUCCUCCAUGGUCUCUGCUACGUUGGCGGUGCACUUGUUGCUGCUGCUAAAGAAUCGGAUCAGCUCGGAGGUGGACAUGCCAAUCUGCCAGAGACCGACCCCAUCUCGGGUUUGCAGCUUCAGAACGGCCUUGUGCUUGUCGCCAUUGAGCUUUAG

>Sporobolomyces_roseus
GACAUCGCUAAGGUAGCCGAAAUUCCUGGAAGCCCUUCAAGGGCGGGUGUACGCACGUGUGUGAGAGACACUGCGUACUUUUCGACUCCGAUUUCCCUUUCCACUUCCCCCUCUUCCUCCUCGGCCUACUCUUCCUCUUCCGUCUCUGACAACGACAACGACAACGACCACAGCCCUCCCUCUUACCAAUCCAUCUUCCCUCCUUCCCCUCCGUGCUCCCCUUCCGAUUCGAUCCUCUCGAAAUUCGCCCAGCGCCGCCAGCAAGACGCGCACGUCUUUGUCGAGACGGUCGGUGCCGCCCCCCUCUCGACUCCUCCCACCGAAUCGGACGCGCCCAUCUCGCGUCCGACCCUGCUCGAAACCGUGUUCCCCACUUCGGCUUCGAUCCACUCGUUCCCUGCGUUCCCCGUCGACCUCAGUUCGACGAUCGGCGAGAGUUGGAAAGGAGUCGUCGUGGACAACUUGAUCGCCGGUACUCGCACCCUCUACGUAGGUGGAGGCAAGUUUGACGAUGUCGAGUUGAGAGACACGGUCUGUACCGUGUUGGAACAAGCCGAAGAAGAGUAUGGCGCGACCGGAGUCGUCUUGUGUCUCGAAAAGGGCAACAACAAGGAGCAACUCGGCCUGUUGGUACACCAGUUGAUGUACAUCGGUUGUACCGUCCUCAAACAAGAAGGUCUCGAACCCAACCCGGCGUACCUCCUCCUCGGAAUGGACCUCUAA

>Microbotryum_violaceum
GACGUCCUGUAUGAUGAAAUGCCUACCGGCUCGUCCGGAGGUGCGCAGGCGUACGUGACAGGUACCCUACGCUCUACUUCUUCUGCAUCCACUACUUCCGCAUCUUCUAUUUCGCCAUCAGUCCCCAUUACCGCUUUGAAGCUUUCGACGGCCCUCCUCUCCCUUGGAUCCCACCAGCCUACCUCGACCCGCCCCCGCAACGAUUCGUCGUCGUCGCUCGGCACGCCCUGCUCGUCGGCCAACUCGUCCCCUCCCCCCGCCUACAACUCGAUCUACCCUACUUCGUCCUCGCCCCAAUCCGCUCGUGCGCCUUCGAUCUUGAGCACCAAGUCGACGUCGACGUUCCUGAACCCCCUCCAGGCCGCGCUCAACUCGCCCAGCAAGCCCAUCAAGCCCUUGUUGAGCCCGCGUUCGUCGCACGAUUCCACCGACUCUCACUCCCCCUCGGUCAACACCGCCACCCGCCCCGCCGCUCGCGUGGUCGACGUUCUGUCGCUCGUGUUCCCGACCUCGUCGCCGGCCCAAACGUUGCCGCACUCGUUGGUCGAUCUUAGCGAGUUCUCUUCGGCGUGGAAAGGUGCCGUGUUGGAGAACCCCGACGCCGGUACGAGGACCCUGUACGUCGUCGGUGGCUCGUACCAGGACGUCAACAUGCGCGAGAGCGUGUGCGGUGUCUUGGAGAAGGCUGAGGACGAGUUGGCGUGCACCGGCGUCGUCAUGUGCCUGGAGAAGAACUCGCCCGAUCUCGGCGAGCUGAUCCACCAGCUUUUGUACGUUGGUGGCACGAUCACCUCGGGCCCGUUCACCGCCAACCCUGCCUAUAUCCUCGUCGGAUUGGAUGUUUAA

>Puccinia_striiformis
GACGUUGGUGUGAAAGAAAUGCCUCCUGAUGAUUACUCUGAUGGAGGUCGCGACCGACAUGUGAGAGAUGUCACCGCGCCCAACUUUCAAAAUCCUUCUGCUGCUGUUUUUGUCAAGUUUCCUACUACUACUACCGUCUUACCUAUCACUCCAUCCUCUAGUCCGACUGGUAUCGAUUGUCAUUCGCUUGCUGCUGCUACUACCCAAAAUAAUAGGUUAAACAACUCGACCCCACUUGCCCCUUUAACUUUCAAGGCUGGUGGUCACCAAGUUUACUCUGGACGCCCCAACCCAUCGCCCUUGUUGACCCCCUGUUCAAGCUCCGAUAGUUUAUCCCUCACUUCUGGUCUCAAUACUCGCCUUAGUACCCCUGCCAUCCUCACCAAGAUCUUCCCCGACGGAAUCCAUGAUGUCGAAGCCAUCCACGACAUCUCAACCCAGCUCCCAAACGGUCUCAAGGGGGCUAUCGUUGACCGUCCUUCCGGGGUCCGUUCCCUUUACAUUCUUGGUCUCAACUCCUCCGUCACUAUGGACAGUCAAGUCAGAGACGUCGUCGUUCGAGUCUUGGAUUUAGCCGAUGAAGAAAUCGAAGCCGACCAGGUCAUCUUUGCCCUCGAGAAAGAUAACGAUCAAUUCAGAGAACUCUUACAAGGUCUCCUUUACGUCGGUGGGGCGGUUGUCAAGAACGCUCAACAUCAAACCGCUAAUAAUAACUUAGUCUUGGUCGGAAUCGAAGUUUAA

>Melampsora_laricis-populina
AACGUCGAUUUUGAAAAAAUGCCUCCCGAUCUGGGAGGUCGCGACCGACAUGUGAGAGAUGUCACCGCGCCUUUUUUCCAAAAUCCUAGUCGUACCCUUUUUGUCAAUUUUCCAGUUUCGUCACCUAUUACCCCCGACUCGACCCCACCCAAUAGUCAUUCGCUCCUCCAAAUGAAGUCUAAUUCAACCAGUCCUUCGGUUGAAGAUAUCGGCCUUAAUAUGUUUAAUUCGCAAUCUGUUCAUUCUAUUCAUGCCAACAUCACCUCGACCCCAAUGCUUUCUCCUAGUCCAAGUUCCGAUAGUUUCUCAUUUGAUUCGAUGGUCUCAAGCUGUCCGGAUUCCAAAUCACUUGAUCAUGUGUUCCCAUACGGUUUGAAGGAAGUCGAAGGUAUCCAUAACAUCACGGCUACCCUUCCUGGUGGUCUUCAAGGUGUAUUGGUCGAUAAGAACUCUGGAACUCGAUCGAUUUACAUCUUUGGUCUCAAUGCUCCUUCAAUGUCUAAACAAUGUGUCAAGGCUCUCUUGGUGGAGAUCCUCGAUCUUGCUGACGAGAAACUUGAAGCAGAUGAAGUGAUUGUCGUACUUGAUAAACAUCAAUCUGGAAUGAGAGAGUUAUUACAAGGCUUGUUAUAUGUUGGUGGAAAUGUGAUUCGUAAUCAGGAGGAUCCCGUUGCUGACUCGGUGGUAUUGAUUGGAAUUGAACUUUGA

>Ustilago_hordei
GACGUCCUCAAAGCAGAAAUGCCUGGAUAUACCAACAACAAUGCUUCGCAACGUCCAGGUCGAAGUGCACCUGUGAGAGGGGUCGCUUCGCAGCAAGCUUCUACGUCUUUGACUUCCAACAUCGCCAACGAAGGCACUACUUCGUCUUCGUUGCCUCAACCAUCCAUUCAUCGCGCUCAGCAGCAGCAACAACAGCAACAACAGCCGCAGCAGUAUACCUUCCCGUCUUCUUCCACCACGAAUCAUCCGAUGGGCUGGGAUCGAACCCACAGUAGUGGUGUCCCUGCUUCCGCUGUGGCUGUACCCAUCUUUCGUGCUGCUCAUGCCAACAACAUCUCCAGCGCAGCCUCGCACGUUGCACCUCGCCAUGCCAACGCUGCGCACCUUCCCGACUCUCCACCCGAUACCCCGCCGCACUCACCCGGCCUUGCACCCGUCCGUUUACCUGCACUCGUCGAACCACGCCCGCUGUCCCAGCAGCGUGUCUCGCCUCCCAGGCAGCCCAUUUCUUACGAGCGAUCAUUCACCCACACCAUUACGCGCGACGCAGGUGUCUCGGUCGACGUCAUCUACACUGGUCAGACACCUUGUGACAGUGAGCUCGAAGACGAUGCUGAGUCUGACUUUUCAGAUGAUGCAUCGCAAGCAACGCUCGACCAGCUCACCCAGGCUGCUCAGACGCUUCUCCUUCACUCCGACUUUUCAAGCAGCAAGUCGCAGCAGCAGCAACACUCUCGCUCGCACGAAGCUGCCGACUCGAGCAUCUCCAUUGCACACCGCAACGCACUGCCCAUAGAGCUCAUGCCCGUCACCCCCGAGAUCUCUCCCGACAACGAUGUUCGUCAUCACGCACAAAAGUCAGCCCACUCUUUCCUCGACCGUAUUUUUGUUGGUGUACUUCGCAAUCUUUCCGUCGAAGACGCUGGUGUUGAACUUGUCAGUCCUGGUUGGAGCGGUGCUGUCAUCAAAUCUGGUCCUGCAGGUCCCGCUUGCGCCUCCAGCUCCUUCUCGUCCACUUGCAGCAGUGAUAGCUCAGCAGAAACGCAACGUACGCUUUACGUCAGUAUGCCUGCUGUUGUUGACGCGAGCUUGUUGCGUGAACAGGUGCUUGCUGUGUUGGAUGCGGCGAGUGAGAAGUUGGGCUGUGAGUCGGUCAUGGUUUGUUUGGAUAGAGCUAUGCGUGAUUUCGCAUCGGUCUUGCAUGGGUUGUGCUAUGUGGGUGGAGCGAUGGUUGCCUCUGCCCGCGACAAGAAGGAGGAAGUAGGUGGUGGACAGAACAAGUUGCCCGAUGUUGAUCCCGUUUCUGGAUUGCAGUUGAGGGAAGGGCUUGUUCUGGUUGCUAUCGAGCUUUAA

>Phanerochaete_chrysosporium
GACAUCCCUUCGGCAAAAUGCCCUCCCGACAGAGGAGGGUCGUCAGACUGGGUGACAGACAGUCUGGCGUCGUCUUUCCCUUCCACUCCCUCCGAUUCCCCCGACCUCUCCUAUGACCGCACGAACACGCUACCAUCAUUCGGUUCAGAAAGCUUCAAACAUUCCAACAGCACUCCCACCGGCGCCCCCGCGACGGCGUUCCCGUUCCCGACGCCCCCGCGCGACAUCAUCGCGAAGAGGGAUGUCCCGCCGCCGGAUGCGUCCACGCCGCCGCUCACGCCCGACGAUGUCGACGAGAAAGGCAACAGCGUCGCCGCCAUCAGCAGCAAGGAACGCAACGGCGCGCUCGAGUUCCUCAGCGCGCUCUUCCCACGGAACGCCCUCGGUGCCCUGCCGCACGCGAAGAGUGUCGAGAUCUCCGCACCGAACCUCGGUACGGCCUUCGAAGGUGUCGUCCUCGACCUUCCAGGUACGCCCAAGACGCUCUACGUUGACGGCAAGAACGCCGCGCACGUCAACCUCCGUGAGAGCAUCGUCGCGUUGCUGGAUCUCGCAGAUGAACGGCUCGAAUGCUCCGCUCUACUCCUUGCUCUCGAAAAGUCCUGCCCGCACCUCGGCGAGUUGCUCCACUCGCUCAUGUACGUCGGCGGCACCGUCGUCACCACGCCUCCCUUCCCCGUUGAUCCUGCCUACAUCCUCGUCGGAUUGGAGAUCUAG

>Paxillus_involutus
GACAUCCCUACCGCGAAAUGCCCUCCUGACAGAGGGUCGUCAGACCGUGUGACAGGCGGUCUGGCGCCUAUUAUCUCCACAUCUCCUACUUCAUCGUCUCACUUUCGCCUCCCAAGAAAACAAUACGCCCAAACAACCACUCUUCUACCGCCGCUCGAUUCCCUGCUGUUGUGCCAAGACAUAUUCCCGCAAGAUCCAACUCGUCUUAUGAUCUGUUGACCCCGCCUUUGACCCCCGACGAUGGCGAUGCAAGUGGUGCUUCUGGUAUAUCUACCAAG
	
>Antrodia_cinnamomea
GACACCCCCAAUGCAAAAUGCCCUCCUGAUAGAGGGUCGUCAGACUGGGUGACAGACAGUCUGGCGCCUGCUUUCCCUUCCUCUCCUUCCGACACCUCAUCCACACUAUCAUCUUUCGGUCCACACAGCUUCGCAAACUCCAUCAUAUAUCCUCCUACUCCUCCCCCUGACCACAAGCAAGCCCAUCUCGACAUCCCAGAGUUCUCGCCGUUGCCCCUUUCCGCCAGCGCACCCAGAGCAAUCGUUAACAAAACCGCAAAUGCCCCUCCCCCCGACAUCGUCACACCGCCACUCACGCCUGACGAUGCCGUGGAGGGGAAUGGCAGCGUUGCAGCCAUCAGCGCAAAGCAGCACAACGCUGCACUUGAUUUCCUCUCUGCUCUCUUCCCCCGCAAUGCACUUGGCGCUUUGCCAUAUGCCCAGAGUGUCUCCAUCUCUGCCCCCAAUUUGGGAGCCGCUUACGACGGCGUCGUGCUCGAGCUCCCCGGCAAACCGAAGACGCUCUAUGUUGACGGCAAGAACGCAGCCAAGGCUAAUCCGAGAGAAAGUAUCUUCGCGCUCUUAGACUUGGCCGACGAACGCUUGCAGUGUUCGGCUGUAGUCAUCGCUCUCGAGAGA

>Coprinopsis_cinerea
GACACCCCCAAAGCAAAAUGCCCUCCAGACCGAGGGUCGUCGAACUGUGUGAGAGGCAGUUCGGCGCCAAAUUCCCCCAACUAUGCACCUUUUUCAUCUUCGCCGACGUCCAUUUCUUCAUUUUCAAAGUCUCCCACAAACUCGCCCGUUGUCAGAAGCAGCUCGAUUCCCAUUCAGUCUGGACCACGACCCAUCCCUCGCAGGAUUGAUACCCAAAUCGCCACCCCUCCCCUCACCCCGGAUGUAGGCAGUGACUGCAGCAGUGCCUCCAGCAACAGCUCUAUCAACGAGCACGACGCUUUGGACUUUUUGAUGACUUUGUUCCCUCAGCAUGGCCUCAAGGCUUUGCCGUACGCUAAGCGAGUCUCAAUUUCCGcCCCGAACCUUGGGGCAGAGUUUGAAGGUGUCGUCCUGGAGCUCCCAGGCCAACCCAAGACCCUAUACGUUGAUGGCAAGCGGGCGGCCGCUGUCAACCUCCGUGAAAGCAUUGUCGCCUUACUCGAUCUGGCUGACGAAAGUCUUGCUUGCAACGCUCUUGUCAUUUCCCUCGAACGCUCAUCCCCCAAUUUUAGCAGCCUCCUCCACUCCUUGAUGUAUGUCGGAGGAACCGUUGUAACCAAACCUCCCUUCAAGGUGGAUCCUGCGUUCGUCCUCGUCGGUCUCGAGAUUUGA

>Agaricus_bisporus
GACGCCCCUACAGUGAAAUGCCCUCCAGACAGAGGGUCGUUGGACUGUGUGACAGGCAGUCCGGCGCCGUAUCUCUCUCCCUCCUCUCCCUCCUCACUUUCCUCGUCUCCCAUCCCAGCCUCGCCUGUGUCUACCAUGAAAACAUUCACAAAAAGUAUACCUUACUCUCCGACUACCGCGGCACCCAUCACCACUAUUGACUACACCCAUGGCCAAUUCCAUCGGCCUCGUCCGAGUAUCGUUACGUCGUCACGCCCCAUUCCAACUCCAGCUCGUUCUACUUCUACCCCUGGAUACUCUACGCCUCCGCUUACUCCGGAUGAUGGCAGCUACAGCAGCAGUGGCAGCAUUGAUACUAUUGGACUCAAUUCGCCCAUUCCUACUGCAGUUCAUCAAAAACAAAAGCCAGGGGGUGGCGUGCGGUCCAAGGAUGCACUGGAAUAUCUCAUGACUCUCUUCCCUACGGAUGGAUUACAGGCGUUACCCCACGCUAAAAGUGUUUCUUUGACUGCACCUGCUCUUGGCGCGGACUUUGAAGGGGUCGUUCUUGAAUUACCCGGGAAACCCAAGACGCUUUACAUUGACGGCAAGAAUGCGGCUUCGGUCAGUCUCCGUGAAAGCGUCGUUGCGUUGCUGGAUCUAGCAGCCGAUAACUUGGAUUGCGGUGCCCUCGUCAUUGUUUUGGAAAGGUCGGCUCCUAAUCUGGGCGAGCUACUGCAUUCCUUGAUGUAUGUGGGUGGCUCGGUUGUUACGAAGCCACCUUUUUUCGUCGAUCCGGCUUUUAUUCUUGUUGGUCUGGAAAUAUAA

>Pinus_taeda
GACGUCCCUACUCAGAAAUGCCCUCCAGACAGAGGGUCGUCGGACUGGGUGACAGACAGUCCGGCGCCGAUUAUCCUUUCGCCAACGCCCAGCCAAUCUUCCCUUUCUUCCUCUCAUACGUCUUCCCAUGGUUCUUUCCUCAUCCAGUAUCCUCCAACGCCUCCGCCUGAACAAGACUCCUCUUCCCCUCCUCGCUACAGCAUACGUCCGCCGCCACCAUCAGUUGGCCCACGAGAAAUUGUACACAAGCAGUCCAGUGAAUCUGGUCUGGCCACUCCGCCACACAGUCCCGACAAACUCGACAGUGUACAGAGCGGAGUUUCUGCCAUACGUUCCAGGCAGACCAAGGCGACGCUUGAGUUCCUGACCAUGCUGUUUCCACGCAAUGCGCUACGUGCAAUGCCUUAUGCACAAGGCGUUUCUGUCUCCUCGCCAAACUUGGGCACGGUGUUCGACGGCGUUAUCCUUGAUCUCCCCGGAAAGCCCAAAACCCUAUACAUCGAUGGGAAAAACGCCCAGCAUUUCAGCCUCCGGGAGAGCAUCGUUGCCCUCUUGGACCUCGCUGAUGAACAGCUUGACUGCGCCGCCCUUGUGAUCGCCCUCGAAAAAUCUACAAAGGACCUUGGGGGCCUCUUACAUUCUCUCAUGUACGUUGGUGGAAGUGUCGUCACAAAACCCCCGUUCUACGUUGAUCCAAUUUACGUUCUUGUCGGGUUGGAGAUUUAA

>Laccaria_bicolor
GACGUUCCUAAAGAAAAAUGCCCUCCAGACGGAGGGUCGUUGGACUGUGUGACAGGCAGUCCAGCGUCUAUUUUUUCCAAUGGUUCCGGUUCCAUUUCUUCCUCUCCAGAAUCUAUUCCUUUCUCCAAAUCCAUCGUUUAUCCCCGCUUGAGUGCGCCUAUCACUACUAUCUCUUACUCCGAAUUUCCUUCCACCGGAUCAAGUCCUCGAACGAUCCCACACAGGAAUGGAUCUCACAACUCGUACUCGUCAACUCCCCCUUUAACUCCUGACCGCGGUAGUGACUUCAGCCCGAAAACACAAUCACAUAUUUAUCCGAAGCGCGAAAGAGACGCCCUUGACUUCCUUAUGACAGUCUUUCCUCACCAAGGAUAUGAUGCCCUCCCUUAUGCUAAAGGCGUUUCUAUCUCUGCCCCCAGUUUAGGUGCCGAUUUUGACGGAGUUGUUCUUGAAUUGCCCGGAAAGCCCAAAAUACUUUAUGUUGAUGGCAAGAGUGCCGCAACGGUGAAUUUGCGUGAAAGUAUUGUUGCAUUGUUGGAACUAGCGGAUGAAAGCCUGGAAUGUGAUGGUCUUGUGAUCGUAUUGGAGAGGACGUCAUCAAACUUGGGUGGCCUCUUGCAUUCACUCAUGUAUGUUGGAGGCUCAGUUGUUACGAGUCCCCCGUUCAAGGUGAACCCCGCUUUUGUUCUGGUUGGUCUCGACGUAUGA

>Lentinula_edodes
GACACACCCAAAGCAAAAUGCCCUCCUGACCGAGGGUCGUCGGAAUGUGUGACAGGCAUCCCGGCGCCACUUACCCCCAAUCUCUCCAUAUCUUCUUCUCCCGAAUCCUACUAUACUUCUGCAUAUCCUAAGCAGCACACAUAUGUUCGCGGUUCUUUUCCUUUCCCAAAAACCUCAGUUGGACCUUGCGCUAUCCCAGCUCGAACCAGCAGUGGUAGCUCUGAAUCAUCUACACCUCCCCUCACUCCUGAUGACGGUAGUGACUGUAGCGAUCGUAGCAUCUCUCCCUCUUUGAUGCAGCAGAAGGAUGCCAUGGACUUUCUUAUGACGCUUUUCCCAACUGGUCUUGGAGCUCUUCCUUAUGCGAAGAGUAUCUCCAUUUCGGCCCCGAACAUGGGUUCAGCUUUCAACGGAAUGGUCCUUGAACUACCUGGAAAACCCAGAACACUCUACGUGGACGCAAAGAACGCAGAGAGCGUCAGCCUCAGAGAAAGCGUCGUCGCACUUUUGGAUCUUGCGGACGACCAGCUGGAGUGCUCUGCUCUCGUGAUUGUUCUGGAACGGUCGUCACCGGCCCUGGGAGAAAUUCUGCAUUCUCUCAUGUAUGUAGGUGGCUCGGUCGUCACUAAACAUCCGUUCCCGGUCGACAGGGCUUUCGUCCUCGUUGGAUUGGAGAUCUAA

>Gloeophyllum_trabeum
GACACCCCUAACGAGAAAUGCCCUCCUGAUCGAGGGUCGUCGGACUGGGUGACAGACAGUUCGGCGCGCAUCUUCUCCUCUUCUCCAGUUUCCGACCGAUCAUCCAUGCUCAGUCUCUCCGAACCUGACUACUUCCCUAAAUCCAUCGUCUAUCCGCCUACUCCUCCGCCUGAGGACGUCCAUACCACACUCGACUCCGUUUCGCUUGUCCCUGGAGCUGUAGUUGCAUCGCCUCAAGCAAUCCGUGGCAGAUCUCGAGCCCCUGCUCAAGACCUGAUAACGCCUCCCUUGACUCCAGACGAUGGAGACGAUGGGGAUGGAAGCGUCUCCGCGAUCAGCGCUAAACAGUCGAAUGCCGCCCUCGAUUUUCUGACUGCUCUUUUCCCUCGCAAUGGUCUUAGUGCUUUGCCCUACGCCAAGAGUGUUUCAAUCUCUGCUCCCAACAUGGCCGGUGCCUUUGAGGGCGUCGUGCUAGAAUUACCAGGCAAACCCAAGACUAUCUAUGUUAACGGCAAAAACGCCGAUAGUGUUAACUUGAGGGAAAGCAUCGUCGUUCUUCUAGAGUUGGCCGAUGAACAACUGCAGUGUUCCGCACUCGUCAUCGCUCUUGAGCGGUCUUCCCCUGCUUUGGGAGACCUCUUACAUGCUUUGAUGUACGUGGGUGGCACCGUUGUGACUAAAGCUCCUUUCCAGGUUGACCCGGCGUACGUGCUUGUGGGCAUGGAGAUAUGA

>Trametes_versicolor
GACACCCCUACCGCAAAAUGCCCUCCUGACCGAGGGUCGUCAGACUGGGUGACAGACAGUCUGGCGCGUACAUCUCUCCCCCCGCUCUCCUCCUCCCCCACCUCUUCCAUCAACUCCUCCGACUCCGCUGCCUCCACGCUUUCGUCCUUCGGUUCCAAGCCUCAUUUCUCGACCAACUUUUCGAACCGCUCGUAUCCGUUCCCGCCUACCCCGCCUUCGGAUGGUUCUCCUCUCGGACUUUCGCCGGAGCUGCCCACCGUGGGCCUGCCCAAUGCCAGUGCUCCACGUGCGAUUCCGGAUAUGCGUAAGCCUGCAAGUAACAUGGCUACCCCUCCGCUGACCCCGGACGACGCUCCGGAGGAAGGCGAUGGGAGCUUGUCGGCGCUCGGAGCGAAGCAAUCCGCGUUCCUCUCCGCGAUCUUCCCUCGGAACGCUCUCAGUGCGGCUCCGUACGCUAAGAGCGUCUCUAUAUCCACCCCUGGCGAGGGUACUACCUUUGAAGGCGUCGUGCUCUCGCUCCCCGGCACCCCGAAGACAUUCUACGUCGACGGCAAGUGUGCUGCUACAGUCAAUCUGCGCGAGAGCAUUGUCGCCUUGCUGGAUCUUGCGGAUGAGCAGUUGGAGUGCAAUGCGCUCGUCAUUGCUUUGGAACGCUCUUCUCCUGAUCUCGGCGAUCUCCUCCAUUCCCUCAUGUACGUGGGCGGCACGGUCGUCACUAAGCCCGUCUUCCCCACAGACGCUGCGUACGUCCUUGUGGGCAUGGAGAUUUAA

>Postia_placenta
GACACCCCCAAAGCAAAAUGCCCUCCCGACAGAGGGUCGUCAGACUGGGUGACAGACAGUCUGGCGCUAACUUUCCCUUCCUCUCCAUCUUCCGACACUGUAUCCACGCUAUCGUCUUGCGGGACCGAUAGCCUCGCUAACUCCAUCGUCUACCCUCCCACGCCCCCUCCCGAUGAUUCCCUUAGCCUCCCAAUCACUCCUUCCGACACGCCCGGCGCGCCGCUUCCCAGUGCGCCGCGCGCCAUCGUCGGUAAGAACGCUCGCGCUCACUUCCCCGAUAUCGCAACGCCUCCGCUUACGCCUGACGAUGCCGAGGAGGGCGAGGGUAGCAUCGCAGCCAUCAGCGCGAAGCAGCACGACGCGGCGCUCGAUUUCUUGUCCGCAUUGUUCCCGCGGAACGCACUCGGUGCGCUGCCGUACGCCAAGAGCGUAUCGAUCUCUGCUCCCAAUCUGGGCGGCACCUUCGACGGUGUUGUGCUCGAAUUGCCUGGAAAGCCGAAGACGUUGUAUGUAGAUGGCAAGAGCGCCGCCAGCGUCAACCUCAGAGAGAGCAUCGUGGCCUUGCUUGAUCUUGCAGACGAGAGUCUGCAAUGCUCUGCCUUGGUCAUUGCUCUCGAACGCUCGUCGCCUUCCCUUGGCGACCUCCUUCACUCGCUCAUGUACGUUGGAGGCGCCGUCGUCACUAAACCGCCUUUCCAGGCCGAUCAGUCUUACGUUCUUGUUGGGUUGGAAAUCUAA

>Heterobasidion_annosum
GACGUCCCUAAAUCCAAAUGCCCUCCUGACCGAGGGUCGUCGGACUGUGUGAGAGACAGUCCGGCGUCGAUCGCCAAAUCCGCAUAUUCCACUCUUCUUCGUGCCACCUCCGCUUCCCCCGCUUCGCCUUCCUACUUUUCUUCCCGCCCUGCAGCUCCCGCCUCCGGCCCAACGGCUCAAAAGCCUCUGUACUUCCCGCUUGCCGAGUCUCUUCCCCAAUCGGCCGUAUCCCCUCAACCGAUUCCCAAGUCUGCGGUUGCGGCAUAUGCGCACGAACUUGCGACACCCCCCCUCACGCCGGACGAUGACGACGAUGACGACUCCUCCGAAUCGGGCUCGGACCUCGGACAGACGUCUGACGAUGCGCUUGAGCUACUCGCCGCGCUGUUCCCCCGAGACGCGGUGAAUGCCCUGCCCCACGCCAAGCGUGUGUCCAUUUCUUCCCCGGGCAUUGGCGCAUCCUUCGAUGGGGUCGUACUCACGCUGCCGGGCAAGCCACGAACCCUGUACGUCGACGGGAAGAGCGCCGAGAUCGUCAGCUUGCGUGAGAGUAUCGUCGCCCUCCUUGACUUGGCGGAUGAACAUCUCGAGUGCAAUGCGCUCGUCAUUGCGCUCGAAAAAACUACCCCGGCGCUGGGCGACCUCUUGCACUCGCUCAUGUAUGUCGGCGGCACCGUCGUUACUAAACCUCCGUUCCAGGUCGACUCCGCGUACAUCCUCGUCGGUCUGGAGAUCUAA

>Schizophyllum_commune
GACAUCCCCCAAGCAAAAUGCCCUCCCGACCGAGGGUCGUUGGACUGUGUGACAGGCAGCCCAGCGUCCGAUACCUCUUUCUCCUCCUCGCCUUCUUCGAAGUCUAUCAUCUAUCCUCACAACAAACCACCUAUUACGACCGUUCAAAGUCCCUACAGCCCGCGCGGCAUCCCGAUCCGCUCGCACUCUGCUGCACUCCAGACGCCGCCUCUGACGCCGGAUACCGGCAGUGACAGUGAUAGCGACAGCGAUGUCGACGCCAACCGCCAGGACGCCCUUGACUUCCUCAUGACAGUCUUUCCCGACGACGGUCUCUCGGCGCUGCCCUACGCCAAGAGCGUAUCCAUCAACUCGCCCGACAUGGGCGCCGAGUUUAAUGGAGCUGUACUUUCUCUCCCAGGCAAACCGAAGACGCUCUACGUCGACGGCAAGAAUGCUCAGUCCGUUAGCCUUCGCGAGAGCAUCGUUGCUCUUUUGGACCUUGCGGACGAGCGGCUGGGAUGUGAGGCGCUCAUCAUCGUAUUGGAGCGCGCCUCGCCUGCUCUUGGAGACUUGCUGCACUCCCUCAUGUACGUUGGUGGUACGGUCGUCACGAAGCCCGACUUCCGUGUUGACCCUGCCUUCGUCAUGGUUGGAAUGGAGAUCUAA

>Fomitopsis_palustris
GACACCCCCAAAGCAAAAUGCCCUCCCGAUAGAGGGUCGUCAGACUGGGUGACAGACAGUCUGGCGCCGAUCUUCCCUUCCUCACCCGCUUCCGACACUUCAUCCACGCUUUCAGCUUUCGGCACGGACAGCUCCGCAAGUUCUAUCAUUCUUCCCCCUACGCCUCCUCCCGAGGAUUACAUCGGUCAGCCACUCAAGAGCGCGCCGCGAGACAUCGCAA

>Serpula_lacrymans
GACGCUCCCAAAUCAAAAUGCCCUCCGGAUAGAGGGUCGUCGGACUGUGUGACAGGCAGUCUGGCGUCUAUGAUUUCCGCUUCUCCCGAUUCUAACACAUCUUCAUCUUCUCUGGAUUCGUUCUCUCCAAAAUAUCUUGUGCAUCCGCCCGACUUUUCUAGUCAUUCCAUUGACAUCACGCCGAGAGGCCACCAUACGAAUGUCGCUCCGCGAGCCAUUCCCCGUCGUUCUUCUUCGCCUUACGAUAUUGCAACUCCUCCUUUGACACCCGACAGUGAUGCGGAAGAAAGAAAGGGUGAAUCUGGUAUAACUACAAAGCAUUCGAAAGAUGCCUUGGAUCUUCUUUUGAACAUCUUUCCUCGUAACGGAUUGAGCAUUUUGCCCUUUGCUAAGAGCGUCACUGUGACCGCACCUAAUAUGGGAGCUGCUUUUGAAGGCGUCGUGGUUGAAUUACCAGGCAAACCCAAGACGUUGUACGUUGACGGUAAGAAUGCCGAGUCGGUUAGCUUGAGAGAAAGCAUCGUUGCCCUACUCGACCUCGCCGAUGAGCACCUUGAAUGUUCGGCUUUGAUAAUCGCUUUAGACAAAUCAUCGCAGGCAUUGGGGGAACUUCUUCAUUCACUCAUGUAUGUUGGAGGAAAUGUUGUUACUAAACCUCCCUUCCAGGUUGACCCGGCCUGCUUGCUCGUUGGUUUGGAGAUUUAG

>Pleurotus_ostreatus
GACACCCCUAAGCAGAAAUGCCCUCCGGAUGGGGGGUCGUCGGACUGUGUGACAGACAGACCGACGCCUUAUGAUCUCAAAUCUAUUUCUUUCACCCGCUCUCCAGCAGAAGAUUACUUCAAGUCGGGAUAUCACUCUCCUCCUAUCUAUUCUCAACUCCCUCAGUCAACUGUAUGCCCAAGACCAAUCCCCCAGCGGACCGCUUCCGUUACCACACCCCCGCUUACGCCUGACUCUGGCACUGAAUCCGAAGGCCCAUCGCCAGUGCGCAUGCAAAUAGACAACGAUGCCCUCGAUUUCUUGAUGACGCUCUUCCCUAAAAAUGGGCUUGCUGCCCUCCCCUAUGCUCGCAGUGUUUCCAUCUCGGCACCGAACAUGGGUGCUUCGUUUGAUGGGGUCGUUGUUGAGUUGCCGGGCAAGCCCAAGACGUUGUACGUCGACGGUAAAAGUGCCCAGUCUGUUGCCCUUCGGGAAAGCAUCGUUGCUCUUUUGGAUCUGGCUGACGACAACCUCCAAUGUUCGGCUCUUGUCAUUGCUCUUGAGAGGUCUUCUCCUGCCCUCGGCGACAUCUUACACUCAUUGAUGUACGUCGGAGGUACUGUGGUGACCAAGCCUCCUUUCCAGGUGGACCCAGCCUUUGUGCUCGUAGGCCUCGAGAUUUAG

>Phanerochaete_carnosa
GACAUCCCUUCGGCAAAAUGCCCUCCCGACAGAGGGUCGUUAGACUGGGUGACAGACAGUCUGGCGUCGUCUUUCCUUUCCACUCCCCCCGACUUCCCCUCCAACCGCACCAACACGCUACCAUCAUUCGGUUCAGAAAGCUUUAAAGAUUCCAACACCACUCCGAGCUCAGCUCUACUGCGUCGUUCCCGUUCCCCACGCCCCCGCGGGACAUCCUUGCCAAGCAGAAUGUCCCUUGGCCGGGAUGCGUGCACGCCACCACUCACUCCUGAUGACACGGAUGAGGACGACGACAGUGUCGGCGCGAUCAGCAGCAAACAGCGCAACGGCGCUCUCGAACUCCUUAGUACGCUCUUCCCGCGGAACGCCCUCGGUGCCAUUCCCCACGCGAAGAGCGUAGAGAUAUCCGCGCCGAACCUCGGCGCAGCCUUCGAAGGUGUCGUUCUCGACCUUCCAGGUAAGACGAAGACGCUCUACGUUGACGGCAAGAACGCUGCCCACGUCAACCUUCGUGAGAGUAUUGUCGCUCUGCUUGACCUCGCAGACGAGCGACUGGAAUGCUCUGCUCUAGUCCUCGCCCUGGAAAAGUCCUGCCCGCACCUCGGCGAGCUCCUUCACUCGCUCAUGUAUGUCGGUGGCACCGUCGUCACCACUCCUCCCUUCCCCGUGGAUCCGGCUUAUAUACUCGUUGGAUUGGAGAUCUAG

>Piriformospora_indica
GACGCCCCCGUGGAAAAAUGCCCUCCUAGAGGGUCGGUAGGUUACGUGACAGGUGACCUACCGUCGUCUUUUUCCAGCCAUCCCGCAGCGAAAGUCAAUAUCUCCAGCCCGUACCCUUCACCCAACACCCCCUCGACUGCACCCAUUCAUUUCAUCAAACCCCGUAAACAAAGCAACGACCAGCUCGCAACGCCGCCACUCACGCCUGAAAAUUGCGUCGCCGUCCCCCGCGAGUCGUCGAGCUUUGCUGCCUCUCUUUUCCCCGAGCAAGCAUCGACAGUUACCAAGUUUGCAACACCUAUCCAGAUUGUAUCCAACGCGACGUGGGAUGGGUUCGUUCUUGCCCUCCCUGGUCGUCCAAAGGCCCUAUACGUGGACGGUCAAUACACGCAGUUGGCCAAUCUGCGUGAAAGCGUUGUAGCCUUGCUCGAAAUGGCCGACGAACAGCUGGAAUGCUCCUCCGUUAUUAUUGCUAUUCCCAAAACCGCUGAUGGGCUCGAUGAACUCAUUCACAGCCUCAUGUACGUCGGUGGUCAGGUUGUCACUCGUCCUCCCUUCAAGGCGAGCUCGACGCACCUUCUCAUCGGCUUGGAGAUUUAG

>Fibroporia_radiculosa
GACACCCCUAAAGUGAAAUGCCCUCCCGACAGAGGGUCGUCAGACUGGGUGACAGACAGUCUGGCGUCAACGCUUUCCUCCUCACCUUCCGACACCUCAUCCACGCUAUCGUCUUUCGGAGCAGAAUCUAUUUCCAAAUCGAUCGUAUUUCCGCCCACCCCUCCGCCCGAGAUACCCAGUCCACCCAGCACCCCACUCCUCGGUUCUCUGCCUAGCGCCCCGAGGGCAAUUGUGGGCAAAAAUGCUAGCGCCCCCUUCCCCGAUAUCGCCACGCCGCCGCUUACGCCUGACGAUGCCGAAGAGGGGGAGGGCAGCAUCGCGGCGAUCAGCGCGAAGCAACACAACGCAGCACUCGACUUUCUCUCUGCCCUCUUUCCGCGCAACGCUCUUGGUGCGCUGCCGUACGCAAAGAAUGUCUCGAUCUCUGCCCCCAACUUGGGCGCCGCCUUCGAUGGUGUCGUGCUUCAGCUGCCGGGCAAGUCCAAGACGUUGUAUGUAGAUGGUAAAAGUGCGGCUAAUGUCAAUUUGCGGGAAAGCAUCGUUGCUCUUCUCGAUCUUGCGGACGAAAGUUUGCAGUGCUCUGCGCUGGUUAUUGCUCUGGAGAAGAAAUCGCCGUUCCUCGGUGAAUUGCUGCACUCCCUGAUGUACGUGGGAGGUACCGUCGUCACUAGACCACCAUUCCAGGUCGACCCUACAUACGUUUUGAUCGGCUUGGAAAUUUGA

>Ceriporiopsis_subvermispora
GACGCCCCUGUGGAAAAAUGCCCUCCUGACAGAGGGUCGCCAGACUGGGUGACAGACAGUCUGGCGCGCACGUUUUCCUCCGCCGCCUCCGACUCCUCCUCCACGCUAUCAUCAUUCGGUACAGACAGCCUCAACGAUUCCAUCAUCUACCCGCCCACCCCUCCUCCCGAAACCAAGCAGUACUUUGAUGCUCCGCUCAGCCCGCCCGCCAGCGCUCCGAGGGCGAUUAUCAAUACUAAGACUCGUGCGCCCGCACCUGCGCUGGACCUCGCGACGCCGCCCCUGACACCGGACGACGGCGAUUCGAGCGACGGAAGCAUUGCGGCGAUCAGCGCGAAGCAGAGCCAGAACGCACUUGACUUCCUCUCCGCGUUGUUCCCUCGCAACGCCCUCGGCGCAAUGCCGUUCGCGAAGAGCGUCUCCAUCUCGGCGCCGGACCUCGGUGCCGUCUUCGAGGGCGUUGUUCUUGAGCUGCCCGGUAAGCCGAAGACGUUUUAUGUUGACGGAAAGAGCGCAGCCCACGUUAAUCUCCGAGAGAGUAUUGUUGCGCUCUUGGACCUUGCCGAUGAACGUCUUCAGUGUUCAGCUCUUGUGAUCGCCCUUGAAAGAGCCUCGCCGGCCCUCGGCGACCUCCUGCACUCGCUCAUGUACGUCGGAGGGACCGUUGUCACUAAGCCGCCUUUCCAGGUUGACCCGGCCUACGUCCUCGUCGGGUUGGAGAUCUAA

>Punctularia_strigosozonata
GACGCCCCCAAAGCGAAAUGCCCUCCUGACAGAGGGUCGUCGGACUGGGUGACAGACAGUCCGGCGCCGAUUUUCUCCGCCUCUCCGUUCCCGCUUGAAUCUACUUCUCCUCAAACGCCGCCCGCGCCCGUCCAUUUCCCAAGAGAUAUCGUCUAUCCUCCCACCCCUCCUCUGGAGCACGCAGAGGCAGGUGCGGACGUCGAGCCGCUGGCCUUCCCGACGUCUGUGCCGCCUACCUCUGCCAUAGCGAUUCCCAAGUCAAUGUCAAGCCGGAUGCAGCUCGCCACGCCCCCGUUGACUCCGGAGAAUACAUACGAUGGCGAGGGUGGAGGCAGCGUAGCAGCGAUCAGCGCCAAGCAGAAGGAUGCAGCGCUCGAUUUCCUGACUGCCCUUUUCCCGCGCAACGGCCUUACCGCUUUACCAUACGCCAAAAGCGUCUCCAUAUCAGCGCCAAACCUCGGCGCCGCAUUCGACGGUGUGGUGCUCAAUCUUCCUGGCCAGCCAAAGACGCUCUAUGUUGAUGGUCAAAGCGCGGAGAAUGUAAACUUGCGAGAGAGUAUUGUUGCUCUCCUCGAUUUGGCUGACGAACGCCUUGAGUGUUCUGCUCUCGUCAUUGCGUUGCCUCGUUCAUCACCUGCUCUUGGCGAGCUACUUCACUCGCUGAUGUAUGUGGGCGGCACUGUCGUCACUAAGCCGCCUUUCGAGGUUGACGCAGCAUAUGUACUCGUCGGGAUGGAAUUGUAG

>Auricularia_auricula-judae
GACACCCCCAACCGAAAAUGCCCUCCGCUGCCCGGAGGGUCGUCCGACUGUGUGACAGGCAGUCGGGCGCCCCCUGCCCUCCCCCACCCACCCUCUUCGCCGCCCAUCCCCAUCCUCGAUUCCCACCCAAAGUCCAAGCCGGUCCACUACUCACUCAGCCCCACGCUCCCAAUCACCCCAGGUUCGACACCCAACUCGUCCACAGACUCACUCCCGCUCGGUGCCCAGCUCGCGCCCUCCGCGGGCUCCACGAGCGCCCCGCGGAUCAACCACGCUGCCUUCAAGCAAUUCGCGCCCGCCGCAGUCCCGGCUACGCCGCCGCUCACGCCUGACAAUGGCUCGGGCCACGGCAUGGCUGCGAUAAGCAAGAAGCAUAACCACGAAGCGCUGGAUCUGCUCCAGGCGCUGUUCCCGCGCGAUGCGCUUAAGGCGCUGCCGUUCUCGCGGAGCGUCAAGAUCUCGACUCCCGGUCACGGUACCGUCUGGGAUGGGGUCAUCCUCGACUUCCCGUCCUCCGGCAAGCCCACAGACCGCGGCAGGACACUCUACGUCGACGGUAAAGGUGCCGAGCAUGUGCAGCUCCGGGAGAGCAUCGUCGCGCUCCUCGACCUCGCCGACGAACGUUUUGGGUGCACUGCAUUCGUGAUCGCGCUCGACAGGUCCUCCCCCGCGCUUGGCGAUCUGCUGCACUCGCUUAUGUACGUCUCGGGCACCAUCGUCACCGACCCACCCUUUCCUGUGGACAAGUCGUUCGUCCUUGUGGGCAUUGAAAUGUAA

>Stereum_hirsutum
GACGCUCCUAAGGCAAAAUGCCCUCCUGACCGAGGGUCGUUGGGCUGUGUGACAGACAGCCCGGCGUCAACAUACGCUUCCCUCCACUCCAGCUCGCCAACCAAUUCACCCACCCUCUCUUCCUCCUCCGACUCUACCAACUCCUCCGUUUCCAGUCUCUCGGACGUAUCCUCUCGCAACUCUUCGCUCUACACCAACUCCCGCGAGCCUUCCCUCGUCUAUCCUCUCACUCCGCCUCUCACCGCUGCCGACCGGAACAAUCAAGCCAACAUCCAGUCAUUCUUCAACCACAAUAACACCCAGAAGGAGCACGAGCAGUUCCCUCGCUCGUCCGUCCUUCCCCAGCCCAUCAUCAACAAGAACGCGUCCGUCGCUUAUGCGCACAACAUCGCCACUCCGCCCCUCACUCCGGAUGACAGCCCUUUCGAUGAAUCGAGUCCCAUCAAACAGCGCGACCAUGCCGAUGCGCUCGAGUUCCUCACGAACCUCUUCCCCACUCAGGGCGUCAGCGCGCUCCAGUUUGCGAAGAGCGUCAGCAUCGCGAGCCCUGGGAUGAACGCGAGCUUCGAUGGUGUCGUUCUUUCUCUACCUGGCAAGCCCAAGACGCUUUAUGUCGACGGGAAAAGCGCCGAGAUCGUCUCUCUUCGUGAGAGCAUCGUGGCCCUCCUCGACCUCGCGGACGAACAUCUCGGCUGUGAGGCCCUGGUCAUCGCGCUGGAGAAGGGCUCGCCCUCGCUGAGCACGUUGUUGCAUUCGCUCAUGUAUGUCGGCGGCACGGUCGUUACCAAGCCUCCGUUCCAGGUCGACCCGGCGUACGUGCUCGUUGGGCUCGAAAUUUAG

>Ganoderma_lucidum
GACCUUCCUACCGCAAAAUGCCCUCCUGACCGAGGGUCGUCAGACUGGGUGACAGACAGUCUGGCGCCAUCUUCCCUACCCCCGCUCUCCUCUUCUCCCACCUCCUCUCUCGAUUCUUACAACGACCCCUCCGACUCCACCCUAAUGUCUCUCGGGCCUCAUGUCCAUCCCAAUCUUCAAACCAGUUUCGUCGCGCCGCCUUGUAACUACCCACCGACCCCACCCCCGGAGGAGUCAACCCUCAGUCAAUCCCCGGAGUUCUCGCACUUCGCGCCUUCCGCUGGCAGUGCACCCCGUGCGAUCCCCGACGUCAAUCCCCAAGUCCGCCGUACGAGCUCUGUGGCUACGACUGGACUAGCUACCCCUCCCCUAACCCCGGAUAACGGAGCUGAGGGCGGUUCUGGAAGCCUCUCCGCGCUCGGUGCGAAGCAGUCCGCGUUUCUCUCCGUGCUCUUCCCUCGGAACGGCCUUGGCGCGGCUCCCUAUGCGAAGAGCGUCUCAAUCUCCACCCCUGGUACUGGCGUCACGUUCGAUGGCGUUGUCCUUUCACUCCCUGGCAAACCGAAGACAUUCUAUGUUGAUGGCAAGUGCGCCGCUACAGUGAACCUUCGUGAAAGCAUUGUCGCCCUGUUGGAUCUCGCUGACGAGCAACUCGGCUGCAACGCCCUCGUCAUCGCCCUCGAACGUUCGUCGCCUGUCCUUGGCGACCUUCUCCACUCCCUCAUGUACGUGGGUGGCCAGGUGGUCACGAAGCCUCCGUUUUCCACCGACCCUGCGUUCGUUCUUGUGGGCAUGGAGAUCUAG

>Coniophora_puteana GACAUCCCUCAUGCAAAAUGCCCUCCUGACCGAGGGUCGUCAGACUGUGUGACAGGCAGUCUGGCGUCGUUUUCUCCUUCCUCUCAGUUUCCUCCUUCGCCUCCCUGCAAACCGAUUGAAUCGCCUAUAUGUUCCCCGCUCUCGCCCUACCGCACCUCCGUUUCGCCCAAAAACAUUCCGAGGCAGUCGGUCUCUCCCGACGACUUGGCCACUCCCCCGCUCACGCCCGAUAGCGGCGACGAGAGCUCCAGGGUCUCCACUCCGCCUCCCAAGGACGCUUUGGAUCUGCUCUUGAGCAUCUUCCCUCGCGAUGGAUUGAAUUUGUUGCCGUACGCUAAGAGUGUAGUUGUGUCAGCGCCGAACAUGGGCACCUCGUUCGACGGAGUCGUGGUGGCGUUACCGGGAAAACCCAAGACGCUGUACGUCGAUGGCAAGAACGCCGGAGCGGUCAGCCUUCGCGAAAGCAUUGUCGCCCUCCUUGACCUUGCCGACGAACAACUCGAGUGCUCCUCCCUCAUCAUCGCGAUGAAUAAGUCAUCUCCUUCCACGAGCGAGAUUCUUCAUUCCCUGAUGUAUGUCGGAGGAAGCAUUGUUACUAAACCGUCCUUCCAGGUUGACCCUGCCUACCUCUUAGUCGGGCUGGAAAUCUGA

>fomitiporia mediterranea
GACACCCCCAAAGAAAAAAUCCCGCCAGAUAUCCCGUCAAGGGGUAUCGUCGACGGUGGGUCGCUGGGCAGUGUGAGAGACUGGCCAGCGUCUCGUUCUUCUUCCCUUUCUUCCGAUUCCGAUAUCAGCACAUCACCAGCCUCGUCAGUCCACUCGUCAACCAAAGGAGGAAACGAAAUAUCUGCAAACAUUAUUUAUCCGCUCACUCCGCCGCACUCGGACCCAUAUCUCAGUAAGAAUGGUUACCGCGGUGGUGUUUCUGCGCCCACGCAAAGAACGGCAGCUGGGGAUUAUUCCAAGAAAAGUAUUCCACACUCCGCGCCUCGUGACAUUCCCAUUUCCAAGCAAGGUCAAACGGGCAUCUCCAACAAUAAGGGGUAUCAUGGUUUCCCUGGUCAGCCCACCCCACCGCUUACGCCGGAUGCUUCUCCUGGUUCUGGCCCAGUUCUGCCAUUCAAUGUACAGCCUGGUGCUGGAGAUAACGCAGAGCACGAUUUCCUCGUGCACUUGUUCCCCGGUUCGGCGCGAGUUGCGCUGAAACACGCAAAGAGUGUCCGUAUUGCCUCGUCAGAGCUCGCUGUCGAUGCACCGGGUUCUGGCACUGCAUUUGCAUUUGAGGGUAUUGUUCUUGACGCCCCGGGACAUCCGCGCACAUUGUACAUUGACGGUAAGGACGCGGAGAACGUCAAGCUAAGAGAGAGCAUUGUUGCCCUUCUGGAUCUUGCCGAUGAGCAUUUGGAAUGUUCCGCCCUUGUUAUCGCCCUAGAGCGUUCAAGUCCAGCCCUUGCAGGAUUACUGCAUUCGUUCCUGUAUGUUGGCGCGACUGUUGUCACUCGUCCGCCGUACCCGGUUGACGAUGCGUACGUUCUGGUUGGCAUCGAAAUUUAA

>Dichomitus_squalens
GACACCCCUACCACAAAAUGCCCUCCUGACCGAGGGUCGCCAGACUGGGUGACAGACAGUCUGGCGCCAUCUACUCUUCCCGCCCUCUCCUCCUCUCCCACUUCCUCCUUCGCCUCUUACAACGACUCUUCCGACUCCACGCUAUCGUCAAUCGGUCCCCAUAUUCAUCCCAGUCUCCAAACGAGUUUCGUCGCGCCUCCCUUCGACUACCCCCCGACUCCACCUCCGGAGGAGGCGUCUCUCGGUUCUUCCCCGGAGUUCUCGCAUGCCGCGCUUCCCAAUGUCAGUGCUCCCCGUGUGAUCCCUCAGGCCCACCCGCAAGUGCGUCGCACGAGUUCGGUCGCAGCGACGGGACUGGCUACCCCUCCCUUGACUCCGGACAAUAGAUCGGAGGCCGGUGUUGGGAGCCUUUCCGCUCUCGGCGCUAAGCAAUCUGCAUUCCUUUCCGUGCUCUUCCCUCGGAAUGCCCUCGGAGCCGCUCAACACGCAAAAAGCGUGUCGAUCGCAACGCCUGGCACCGGUGCCACGUUCGAAGGCGUCGUGCUUUCACUGCCCGGCAAGCCGAAGACGUUCUAUGUUGACGGCAAGUACGCGGCCACCGUAAAUCUUCGUGAAAGCAUUGUCGCCUUGUUGGACCUCGCCGACGAGCAGCUCGGAUGCAAUGCUCUCGUAAUCGUCCUCGAACGCUCCUCGCCCGCCCUAGGCGAUCUUCUCCACUCUCUCAUGUACGUGGGCGGUCAGGUGGUCACAAAGCCUCCGUUCCCCACCGAUCCCGCGUAUGUGCUGGUGGGUAUGGAGAUUUAA

>Wolfiporia_cocos
GACACCCCCAAAGUGAAAUGCCCUCCCGACAGAGGGUCGUCAGACUGGGUGACAGACAGUCUGACGCCGUCCAUUUCUCCUUCUCGCUCCGACUCCUCCUCCACGCUAUCGUCUCUCGGGACUGACAGCCUUGCAAGCUCCAUUGUGUUCCCCCCAACCCCGCCCCCCGAUGACCUGCACAGCCAGCACGGCCAGCACGGCCCCAACAACCCGCUCCGCACGCCGCCUCUCGGGCCUCUGCCGAGCGCCCCGCGCGCCAUCGCCAAAAACGCCCGCGCGCCCCUCCCGGACAUCGCCACGCCACCUCUCACGCCUGACGAUGCCGGGGCGGGCACGAGCAGCGUCGCGGCUAUCAGCGCCAGCCAGCGCGAUGCCGCGCUCGACUUCCUCUCUGCACUCUUCCCCCGUAAUGCCCUUGGCGCGCUUCCGUAUGCCAAGAGCGUCCAGAUCUCUGCUCCUAACCUUGGUGCGUCUUUCGAUGGCGUCGUACUCGAGCUUCCGGCCAAGCCGAAGACGUUGUACGUCGACGGAAAGAGCGCGGCCAAUGUCAACUUGAGAGAGAGCAUUGUUGCACUUCUGGACUUGGCAGAUGAGAGUCUCCAGUGCUCCGCCCUCGUCAUCGCGCUUGAGAAGAAAUCGCCUUUCCUUGGCGAUCUCGUUCACUCGCUCAUGUACGUAGGAGGCGCUGUGGUCACUAGGCCGCCUUUCCAGGUCGACGACUCGUACGUUCUCGUUGGCCUUGAAAUUUAG

>fomitopsis_pinicola
GACACCCCCAAAGCAAAAUGCCCUCCUGAUAGAGGGUCGCCAGACUGGGUGACAGACAGUCUGGCGCCGAUCUUCCCUUCCUCGCCCGCUUCCGAUACUUCAUCCACGCUUUCAGCUUUCGGCACGGACAGCCCCGCAAGUUCCAUCGUUCUCCCCCCUACCCCUCCUCCCGAUGAAUAUCACAGCCAGCCGUUCAAGAGCGCGCCGCUUGACAUCGCGAACAAGGUCGCCCGUGCGCUCGUGCCCGACAUCGCCACUCCGCCGCUGACACCUGACGAUGGCGAGGACGGAGAAGGUAGCAUCGCAGCGAUUAGUGCAAAACAGCGCGAUGACGCUCUAGAGUUCUUGUCUACUCUCUUCCCCCGCAAUGCCCUCGCGGCUAUGCCUCAUGCGAAGAGCGUUCACAUCUCCGGGCCGAACCUCGGUGCCGAGUUCGACGGCGUCGUUCUCGAGCUACCAGACAAACCCAAGACACUCUACGUAGACGGAAAAAGCGCAGCGACCGUUAAUCUCAGGGAGAGCAUCGUUGCCCUCCUUGAUCUCGCGGAUGAGAGCCUCCAGUGCUCCGUGCUGGUCAUCGCGCUUGAGAAGAAGUCGCCCUUCCUGGGCGAUCUUCUCCAUUCCUUAAUGUAUGUGGGUGGUGCGGUCGUGACCGUGCCUCCCUUUGCAGUCGACUCUUCUUACGUGCUGGUUGGGUUGGAGAUCUGA

>Dacryopinax_sp
GACACCCCCAAGGACAAAUGCCCGCCAGACAUACGGGGCGGGUCGUCAGGCUGUGUGACAGGCAGCCAGGCGUCGCAAUAUACCCAUAAUAACCAUACCCGGGCGGUCCCCCAACCGACGCUCAUCAACGCGUUCGGUCUCCCGUCCCCUCCUUCCAGCCACAAGUUCCCCCCUACCCGUGGGACGAGGCCCGCCGCACCGACGGCGGCGGCGGUCCCGCUCCAGAUCCCCAAGCGGCCCACACCACUCCCUUCCCCGCCCAAGACCCCCUCGCCGCACGCGGCCAACCCCCUCCAAGCCCGUGGCCAGGUACUCGAUUUCCUCGCACGGGUGUUUCCACAUUCGGCAGUGUCGUUGCUCCCCCAUUCGAGGGGUGUGCGGAUCACGAGCUAUAUGGAGGGUGUGAGUGCCAAGUGGGAAGGGGCGGUGCUUGCUCUCCCCGGGAGGGAGAGGGCGCUGUACGUCGACGGUGCGGGGGUAGAGAACGUGCACUUGAAGGAAUGUAUCGUCGCACUCCUCGAAUUGGCUGACGAGCAUCUCUCCUGUACGUCCCUCGUCAUCUGCCUGCCCAAGGCAGCCCCAGACUUGGGCGAGAUCUUGCACGCGAUGAUGUACGUCGGUGGGCAGGUAGUGACUCGCCCGCCUUUCCCCGUUGCGGGAGAGUAUAUCCUCGUUGGUAUUGGCCUGUAG

>Armillaria ostoyae
GACGTCCCTAATCCAAAATGCCCTCCAGACAGAGGGTCGTCGGACTGTGTGACAGGCAGGCCGGCGTCGATTCTCTCCTCATCACCAAGTACCCTTTCCTCTTCCCCCGACTCTAATTATATCAACAAACATATCGTCTATCCCCATGCCAAGCCTCCTATTACGACCGTTGACTGTTCTCGTGCTCGCGCCACTGTCCCCGTTACGATACCCACCAGGTCTCCGTCTGTGTTGTCCACTCCACCTCTCACCCCAGACGACGGCAGTGATTGTAGCGCCAGCGGGTCAGACATTGACGTCGACCACAAGGATGCACTGGATTTTGTTATGACGATCTTCCCGCGCCAGGGATTGAAAGCCTTGCCCTATGCTAAACGTGTTACTATCACCGCCTCAAGTCTCGGCTCCAATTTTAGTGGCGTGGTGTTGGAGTTGCCGGGAAAGCCGAAGACTCTGTACGTCGATGGCAAAAGCGCACAGTCAGTCAGTCTCCGAGAGAGTGTTGTCGCTCTTCTGGACCTTGCCGATGAGCAATTGGCATGCTCTGCCCTTGTCATCGTTCTCGAAAGGTCTTCGCCTACTTTGGGTCAGCTCCTCCACTCTCTCATGTACGTTGGAGGATCTGTGGTGACCAAACCTCCATTCGAGGTTGATCCTGCTTTTGTCTTGGTGGGCCTGGAAATTTAG

>Agrocybe aegerita 
GACGCCCCCAAAGCGAAATGCCCTCCCGACCGAGGGTCGTCGAACTGTGTGACAGGCAGTCCGGCGTCTTACTTCCCCTACAGATACTCCGACTCCCCTCTATCCTCCCCGTCATCCTCTCCTCCATACGCTCGTAGCCTCAGCGCTCTATCTCCCCAGAAGTCGGTCTACCCCATCACGGGCACATCCCCCAGAAACATTCCCAGCCGGTCCAATTCTGTATCATCAACTCCACCATTAACCCCCGACATCTCCAGCCTCGGCAGCAAGGATAGCGGTTCCTCGTTTATCAGCACAGTTCGCGAGCAGGATGCCCTCGACTTTCTCATGACTATTTTCCCCCGGCACGGCTTGTCGGCCCTCCCATACGCCAAGAGTGTCTCGATTTCCGCTCCCAACCTTGGCGCTGACTTTAGTGGTGTTGTTTTGGAAGCTCCGGGCAAGGCCAAGACACTCTATGTTGACGGAAAGAGTGCGGAATCTGTTAGCTTGCGTGAAAGCATCGTGGCCTTGCTCGACCTTGCTGATGAGCGTCTGGGCTGTAATTCACTCATTATAGTTTTGGAGCGCTCCTCTCCGAATCTAAGCGCCCTTCTCCATTCCCTTATGTATGTCGGAGGATCGGTTGTCACAAAACCTTTGTACCAGGTGGACCCAGCGTTTGTTCTTGTTGGCCTTGATGTTTAA

>Leucoagaricus_gongylophorus 
GACGCCCCTAAGAGTAAATGCCCTCCAGACCGAGGGTCGTCGGACTGTGTGACAGGCAGTTCGGCGTCTTACTTTTCCTCTTCACCATCATCTATATCTTCATCTCCCACTTCTTTCTCTACGTCTCCCACTTCCACTCCTGACACGAGGACGTTCACGAAGAGTTTCGCCTATTCTCCAACAACAGCGGATCCAATCACCACCATCGATTATACTCACGGACGATTCCGACCCCTAATCCATCAACATCGCAGTTCTCATCCGACGAGTAGTCCCCGTATTATACCTGCTCCGGCTGGCTCTCATTCAAATGCAAGTTCATTGGAGTTTTCGACTCCACCTCTGAGTCCAGATGCTAGCAGTTACAGCAGCACCGGTAGTATGGATAGCATATCTATTTGTCAAACTGGATATTCCCCAGTTGGACCCGGTTTAAAGGCGGGACCATCTGTTCAGCCTAAAGATGCACTAGATTATCTGATGACCATTTTCCCGAAAGATGGGCCCAAAGTACTACCTTACTCGAAGAGTGTTACCATTTCTGCAAGTCTTGGACCTGCGTTTGAAGGTGTCGTTACTCAGTTACCTGGGAAGCTCAAGACGCTTTACGTGGACGGTAAAAATGCAGCTCTAGTTGGTCTTCGTGAAAGCATTGTTGCCTTGTTAGACCTAGCTTCAGAAAATCTGGACTGCCATGCTCTAGTTATTGTTTTGGAAAGGTCTGCACCCAATCTGGCTGAGCTGCTCCATTCTTTGATGTATGTTGGGGGTGCCGTCGTTACGAAACCTCCATTTGCCGTTGATCCCGCGTTCGTTCTCGTTGGTTTGGAGATTTAA

>Volvariella_volvacea
GACGTCCCTAAGGCAAAATGCCCTCCAGACAGAGGGTCGTCGGACTGGGTGACAGGCAGTCCGGCGTCTGTTTTCTCCTCCCCCCTTTCTACTAATTCCTTATCCTCTTCTCCCGAATTCTCTTTCTTTTCATCGTCTACATCGTCGTCATCAATCAAATCTAACGACACCACCCAATCGCCTACGTCAACAACTCCCAATTCGCCAACGTTACCCCCGTTTGACTTCAAGCCTATCCAGCATGGTCCTACTTTACCCCGCGATATTCCAAAGCGGACTTTGTCCGACATGTCGACTCCTCCCTTGACCCCCGACAATGGGAGTGGGTATGACGATGGCCAATCGATGACGTCTTCGCCAACTCAATCCACCAACGATGCACTTGATTTCCTAATGAACCTATTCCCGAAAGATGGGCTTACAATTTTACCTCATGCCAAGAGCATATCAATCACTGTATCAGAGTTGGGTGCCACTTTTGAAGGCGTGGTTGTAGAAATGCCAGGCCAGCCAAAAACGCTGTATGTTGATGGCAAGCGTGCAGAGGCTGTGGGTTTGAGAGAGAGCATTGTTGCTCTCCTGGATCTCGCAGATGACAATCTTAATTGTCAGTGCCTCATCATCTCGTTGGAAAAGAGCTCGCCTCTATTGAGTGGCCTCCTTCATGCCCTCATGTATGTTGGTGGTACAGTGGTGACTAAGCCCATCTTCCCAGCAAATCCCAATGTCGTTCTTGTTGGCTTGGAAATGTAG

>Cryptococcus flavescens GAGGAAGGCAGGAGGAGACCACTGGCCGACACCGTCGGCGAGTCGACAAGGAACACGAGAGACCCCTTGCCGTCCTACCTGCATTCCCTCTCTCAACACCACTTCCCCGCCCCCGACTTCCCTATCTCCGGCATTGGTATACGCAACGTCCCGCCCATAACGCCCCCGCACTCGTACATCTCCGACTTGCGCATGTCCCAGGCTGCCCCGTCCGCTCCTGGTCTTGCGCAGTCTATGCCCCTCACGCCCATCTCGGACAGCTCGGCCGGATCCCCCAACTCGCTCGCACGACCCGCGGAGGCTCGTGGTTCTCAGAATTGTAACATCGATCTGGAACAAACGAATATACCCCTGCTCGCCTCGCTGTTCCCGTACTATACCTCGCACCTCTCCCAAACATCAATGTCGCTTGAAATCGTTACGCCGCCAGACCACGTCTTGACGGGCTTCGTGTGCGACCATCCTACCGGCCGGACGGTGTTTGTGCATCTCCCGCCGCCGCATGCGTCGTCAAATCGCCCCGAAGCGCTTTCCGGCAACTTCTCAGAGGTCCTCCGACCGCACGATCCCAGTCGAAGTCCGGTACATCAGTACTCGTCTCCGCTGGATGGTCTGGACGTGCGAGAGTCGCTCACGGCGCTGCTCGACCTCGCGTCCGACTCGCTCGATGCCAAGTCGTTGGTCCTTGCCTTGAACAAGGATGACCGGGAGCTCGAAGGGTTGAACGAGCTGCTGCATTCGTTGATGTATGCCGGAGGGCAAGTTTTGCCGCCAGGCAAAGGCGCGTTGGATGGGGGATGGGAATGGGATCCAAGGAAGTGGGTGCTGGTTGGCTTGGAATTGTAA

>Glaciozyma antarctica 
GACACCACTACTGAGAAATGCCCAGCCTCGCTGGGTGGGCTCAAGTACGTGACAGGTACTACGCCCTCGGTCAACCTTACTCCTTCGAACCTTTCTTCCGCCCTCTCCCTCTTCGGTCCCCTCCCTCCCTCCCCTACGACTACGCTCACCTCCCCTCCCCCGACCTACGTCTCTATCTACCCTCCTTCCCCTCCTTGCTCCCCCTCGGACGTCACCTGCGCCACGAAGCAGCCCATCGTCCAGCCCACCAAGCCCCTCCTCACTCCCCGCTCCTCGGAAACCGACATCGTTCACGCCCCTACCGTCCTCGATTCCATCTTCCCCACCTCGTCCGCCATCCATGCCCTCCCCACCACCGTCATCGACCTGGACGACGTCGTTCCCGAGTGGAAGGGAGCTGTCCTCGAGAACCCTGCGATGGGAACGAGGACGCTCTATGTTAGCGGAGGAAGGTTCGAGGACGTCAACTTGCGCGAGAGCGTTTGCGGTATCCTCGAGAAGGCGGAGGAGGAGCTTGGGTGCAGCGGAGTCGTTTTGTGCTTGGAGAAGAACACGCCTGATCTCGGCGACCTTCTGCACTCGCTCATGTACGTCGGAGGAACGATCACGACCGGTCCTTTCGCTCCCAACCCGGCGTTCATCCTCATCGGCCTCGACCTTTGA

>Pseudozyma flocculosa GACGTCCTCAAAGCAGAAATGCCTGGCACAGAGAGCGCAAGCTCGCCAGGTCGACGCCAGCCTGTGAGAGGGGTAGCGTCGCAAAACAACACCAACACCAGCACCACCACCAGCGGCGGCCGCAGTCTGGACCGACGCATCGATGACCTCAATCATCCAGTCTCGTCGGCATCTCTCCCGTGGGAGACGCCGCTCCCGCTCAGCGCTAGCGCCGTCAGTGGCGGCCGTCACCCATCCCGCCGTCACTCTGCCAGCTGGCAACCCACCGTCGTGGATGTCCGCTCGCAGCAGCATCGATCGGCCGAGCGCCACTTTGTCGAGACGCACGGCCAACGTCCCTTCAGCAGCGGTCTTCCGGCACCGGCCACCGCCGTTCCCATCTTTGGTGCAGGTCGAGCGAACCCGATCCTCGAGTTCCCCGACTCGCCGCCCTCGACTCCGCCTCACTCGCCTCCGCTCACACCGCGAGCTGCTACCGATGTCGATGTTGTCGTCGAGGGCGAGGGCGATGACACAGACCTCGACGCCCTCGGCACCCCGCTTGCAAAGATGTCGCTCCAACAGAGCCACAACCTGATCACCGATGCGGCCAACGCCATCTTCGAACAGCAACAGCAGCAGAGCCTAGTATCTCCGACCGCCGCTCCGGGCAAAGCTCATCCCACGGCCATCCAGGGCGCTACTGGCAGCGGCGCGCTCATGCCAGCCACGCCCGAGGTCAGCCCGGACAAGGAGGTCCAGCACTTTGCGCGCAAGAGCGCCGAGGACTTTTTCCACCGCATCTTTACCGACTTTGCCCCCGCCTCTGCGCAGGTCGAGGACGCCGGCGTCGAGCTCGTCTGCCCTGGCTGGTCCGGTGCGGTGCTCAAGACTGGAACGGCGGCAGAGGAGGCTGCCGGCGAGCGCTCCACGTCGTACGGCTCGAGCGGCGGCCGCTCGTCTTCCTCGTCTTCGTCGAGCGTGTCGAAGCGCACGCTGTATGTCAGCATGCCGCGACAGGTCGACCAGTCGCAGCTGCGGGAGCTCGTGCTCGCGCTCCTCGATGCCGCCAGCGACCGACTCGGATGCGGCACCGTCATCCTCTGCCTCGACCCGCAGATGCGCGACTTTGCCACCGTGCTGCACGGCCTGTGCTACGTCGGCGGCCAGGTCGTCTCGGTCGGAGGAGAGGGCAAGGGCAAGGGCCCGGCTGGCCAGCAGGTCGATTCGGTCGCACCGCCCGAGGCCGCGTCGTGGCGTTCGCCCAGCCCGGCCTCAGAACCCATCTCCGGCTGCTCGCCCCGCGGTGGCCTGGTGCTCGTCGGCGTCGAGCTGTGA
 
>Pseudozyma antarctica GACGTCCTTAAAGCAGAAATGCCTGGATCCACACCCACTTTGCAACATCCAGGTCGAAGTGCACCTGTGAGAGGGGTCGCTTCGCAGCAAACTTTCACATCCAATTCTCTGGCCACCAGCGCCAGCGTCAACACCGCCGCCGTCTCCACTCTGTCGCCCCACCAGCAGCATGGTCAGCAGATGGCCGCCGTTGTGGCTACGACCACCCATCCTCAGGGGTGGGACAGGGCATACAGCAGTGGCATGCCCGCGCCCGCGGTAGCAGTGCCCATCTTCCGCCCCTCACGTGCTGCCGACGTGGGCAGCGCATCCATCGATCGACGAACCCTCGCGGACCATCAGCTCCCTGATTCTCCGCCCGATACCCCGCCTCATTCACCCGGCCTCCGCCCCGTGCAGATGCCATCTTTGATCGAATCCGGCTCCTTTTCTCAACTACAGCGCGCACAGCAGCAGCAGGCGCAGCTTCAGCAGCAGCACCAACCTCGCATCTCTCCTTCGGCGCACTCCTTGCCCACCGAGGCCGCAAGGGACGCAGATGCAGTCGATCCGATCTACACCGGACACACCCCTTGCGACAGCGAGCTCGAAAGTGACGACGGCTCCGACGTCTCGGATGACGCTTCGCAGGCCACGCTTGATCAACTCACGCTGGCGGCGCAGTCGCTCCTGCTGCATTCAGATGCCTCGCATCGCTCCAAGCCAACGCACCCGGTCGCCGCTGCTCACAGGGGCACTCTGTCTGTCGAGCTCATGCCCGCCACACCCGAGATCAGTCCCGACAACGACGTCCGCCACCACGCGCACAAGTCGGCGCACGCCTTCCTGCATCGCATCTTTGCCGATGTGCCGCACAACCTGTCCGTCGAGGATGCCGGCGTCGAGCTCGTCAGTCCCGGCTGGAGTGGCGCGGTCATCAAGTCGCATGCGGCTGCTGGTCCCGCGTCGGCGCACGCCTCCAGCTCCTTCTCCTCCACCAGCAGCAGCGATAGCTCGGCGGACGCACAGCGCACTCTGTACGTCAGCATGCCTGCCATCGTCGACGCGAGCCTGCTCCGCGAGCAGGTGCTAGCCGTGCTCGACGCGGCCAGCGAGAAGCTCGGCTGCGACTCGGTCATGATCTGCCTCGACCGCGCGCTGCGTGACTTTGCCTCGGTGCTCCACGGACTCTGCTACGTAGGCGGCGCTCTTGTCGCTGCATCCGCACAGACCACCAGCGGCAGTGACAAGGCCTCCGACCACTTCAGTGCCGGTCCGCACAGGCTGCCCGACACTGACCCGGTCTCTGGACTGGCGCTCAGGTCCGGCCTCGTGCTCGTTGCCATCGAGCTTTGA

>Pseudozyma hubeiensis GACGTTCTTAAAGCAGAAATGCCTGGATACAACAGCTCTACCTTGCAGAATCCAGGTCGAAGTGCACCTGTGAGAGGGGTCGCTTCGCAGCAAGCTTCAACGTCTTCTATTTCTTCCATCATCCTTCCATCCTCCGGCAGCAACTCTGCTGCTCGCCAGGACACCGTCCTTCCGATGTCTACCTTGCCGCATTCGTCTCCAAATCGTCCCAACGACCCACATCAGTTCAGCCATCCTCTGGGATGGGACAGGCCCTACAGCAGTGGAGCACCAGCTGCCGCCGTCGCTGTACCTATCTTCCGTGCAGCTAACACTGCTGCTGTTCCGATGACACCGATGCATGGCCATCGACATGCCAACGGTGCACATCTTCCCGACAGTCCCCCCGATACCCCGCCGCATTCGCCCGGCTTGCCTCCAGTCCGACTGCCCGTGATACACGATCCGCAAGTATCGTCGCAGCTGCAGCGTCTCTCGCCCTCGAGGTACTCTGGTGTCCCGGAGCGAGTCCCGCGCAGCTGGGACCGCTCATCGCCCGATCAGACGCGCGACGCAGGCGCTACGCTCGACGCTATCTATACCGGTCAGACCCCTTGCGACAGCGAGCTGGAAAGCGATGCTGGGTCCGACTTCTCGGACGACGCTTCCGATGCGACGCTCGACCAGCTCACGCAGGCTGCGCAGTCGCTTCTTCTGCACGCCAAGTCTCAGCACCATTCGAGGCCCGAGCAAACCCACGACCCGAGTCTATCCGTCGCACACAGGAACACGCTTTCCGCCGAGCTCATGCCCGCCACGCCCGAGATCAGTCCCGACAATGATGTTCGTCATCATGCAAAGAAGTCCGCTCACTCCTTCTTGCACCGTATCTTCGCCAACGTGCCTCGCAACCTTGCCGTCGAGGATGCTGGTGTCGAACTTATCAGCCAGGGTTGGAGCGGTGCTGTCATCAGGTCTGGACCGACCACGTCGAGCCAAGCTTCCACTTCCTTCAGCTCGACCAGCAGCAGTGATAGCTCGGCTGACACGCAGCGCACGCTCTACGTGAGCATGCCACCCGTCGTCGATGCCACGCAGTTGAGAGAGCAGGTGTTGGCAGTGCTCGATGCCGCCAGCGAAAAGCTCGGTTGCGATTCCGTCATGGTGTGTCTCGAAAAGGCCATGCACGATTTTGCCTCGGTGCTCCACGGCCTCTGCTACGTTGGTGGCGCACTCGTTGCAGCTGCCAAGGAAGCAGGACAGCTTCCAGACGCCGGGGCTAGCCTGACAGATGCGGATCCCATCTCAGGCCTGCAGCTCAAGACCAATCTTGTGCTTGTCGCCATCGAGCTCTGA

>Cryptococcus neoformans
GAGGAAGGCAGGAGGAGAGCGCTTCCCGACGATGATATCGTCGGTCAGCCGTCAGAGAATGCGAGAGAACCTCTGACGTCCTACCTGCACCAACACTTCTCTCAGATATCCTGTATCGACCATCCTTCAACCCAATCCTTCCATTCCCATTCCCATGGTCCAACTTCAGACCTCATAACTCCCCCATCATCATTCACCCAATCCGTCGAAATTCCTCGCGCACGAATTGCGTCCTCTTCAAGGCCTTCCGTGTCTCTTCCCCTTACACCTTCATCCACCCCTAGCGTTAGTGGGCAACACGATTCTCCGGAACAGAGTTCTGCCTCTGGTGTCTCCGATCGCGGCAAATACGCCAATTCCGTCTCTTCTCTCATTGCATCCATTTTCCCACAACACGCACCTACTGTATCACTTCTCTCCCACACGCTCGAAATCCTCACTCCTCCTTCTCACATCCTCTACGGATTCATAGTTGACTATCCTGCTCCCTACTCTTCCGGTCGAACTGTCTTTGTATACCTTCCACCCGGTCATGGTACAGCCAACCAACGTCCTGAAGCACTCTCGCCCAACTTTTCTCAAATCCTTCGTCCTCACGATCCTATGTTCTCAAACTCTCCTCCTAAAGATACCTCTCCCGTATCCAACACTGCCTATGCTTTGGATATCCGGGAATCTTTGACCGCGCTTTTAGACCTCGCTGCTGAGGCGCTCGAAGCGAGCCACTGTGTGTTGGTACTGAATAGGAGCGAGAGTGAACAGGAGGCGTTGGGTGAAATGCTGCACTCGTTAATGTACGTTGGCGGACAGGTGATCAAGCCTGGAGGTCTGGAAGGTGGCTGGGAATGGGACACGATGGAATGGGTCCTGGTGGGCATGGAGCTGTAA

>Tremella_mesenterica
GACATGAGCAGGGGGAATGCACCTGCCGACTTGGTCGGAGGGTCATCAAGGATCTTGAGAGAGTCTTTGTCGTCCTACCTGCTTCCAGTCTCTCAGCCTTCGCCCGGATCTCTTCCCTCGGTCCACGAACACCTGCTCACGCCGCCTTCGTCCTACCCACTCCATCCCACTCCTCACATTAGTC

>Cryptococcus_gatii
GAGGAAGGCAGGAGGAGAGCGCTTCCCGACGATGATATCGTCGGTCAGCCGTCAGAGAATGCGAGAGAACCTCTGACGTCCTACCTGCACCAACACTTCTCTCAGATATCCTATATCGATCACCCTGCAACCCAATCCTTCCGTCCCCATTCCCATGTCCCAACTTCAAACCTCATAACTCCCCCATC

>Cryptococcus_laurentii
GAGGAAGGCAGGAGGAGACCATGCAGGACACCGTCGGCGAGTAGACAAGGAACACGAGAGACCCCTTGCCGTCCTACCTGCATTCCCTCTCTCAACACCACTTCCCCGCCCCCGACTTCCCTATCTCCGGCATTGGTATACGCAACGTCCCGCCCATAACGCCCCCGCACTCGTACATCTCCGACTTGCGCATGTCCCAGGCTGCCCCGTCCGCTCCTGGTCTTG
